# Supplementary material for: Engineered Foxp1high Exosomes Ameliorates Systemic Lupus Erythematosus
Source: Adv Sci (Weinh). 2025 Jul 3;12(37):e15712. doi: 10.1002/advs.202415712 (PMC12499428; doi:10.1002/advs.202415712)
Supplement: Supplementary file 2 — Supporting Information [file ADVS-12-e15712-s001.zip]

Archive with 7 entries (7 files):
- Different protein-.xlsx
- enrichment-kegg-Agg-exo vs Adh-exo-Up.xls
- GO.Bubble.Up.xls
- heatmap_top50-Agg-exo vs Adh-exo.xls
- Statistical_Raw_Data.xlsx
- volcano-Agg-exo vs Adh-exo.xls
- WB_Unprocessed_Images.pdf
