# Supplementary material for: Engineered Foxp1high Exosomes Ameliorates Systemic Lupus Erythematosus
Source: Adv Sci (Weinh). 2025 Jul 3;12(37):e15712. doi: 10.1002/advs.202415712 (PMC12499428; doi:10.1002/advs.202415712)
Supplement: Supplementary file 2 — Supporting Information [file ADVS-12-e15712-s001.zip › enrichment-kegg-Agg-exo vs Adh-exo-Up.xls]

id	Classification_level1	Classification_level2	Term	ListHits	ListTotal	PopHits	PopTotal	p-value	q-value	Enrichment_score	Substances
hsa03040	Genetic Information Processing	Transcription	Spliceosome	61	655	131	8475	9.19707298476371e-34	2.72233360349006e-31	6.02499854320844	O15042:U2SURP,O43143:DHX15,O43172:PRPF4,O43660:PLRG1,O60231:DHX16,O60508:CDC40,O75400:PRPF40A,O75494:SRSF10,O75533:SF3B1,O75643:SNRNP200,O94906:PRPF6,P09661:SNRPA1,P17844:DDX5,P26368:U2AF2,P38919:EIF4A3,P41223:BUD31,P49756:RBM25,P51991:HNRNPA3,P52272:HNRNPM,P52298:NCBP2,P55769:SNU13,P61326:MAGOH,P61978:HNRNPK,P62312:LSM6,P62318:SNRPD3,P62995:TRA2B,P84103:SRSF3,Q00839:HNRNPU,Q01081:U2AF1,Q01130:SR…
hsa03008	Genetic Information Processing	Translation	Ribosome biogenesis in eukaryotes	34	655	79	8475	6.29086252356464e-18	9.31047653487566e-16	5.56865397622959	O00567:NOP56,O60832:DKC1,O95707:POP4,P19784:CSNK2A2,P22087:FBL,P55769:SNU13,P56537:EIF6,P62826:RAN,P67870:CSNK2B,P78346:RPP30,Q12788:TBL3,Q14692:BMS1,Q15269:PWP2,Q8NB90:AFG2A,Q8NI36:WDR36,Q92979:EMG1,Q969H6:POP5,Q96G21:IMP4,Q99575:POP1,Q9BZE4:GTPBP4,Q9H089:LSG1,Q9H0A0:NAT10,Q9H0D6:XRN2,Q9H583:HEATR1,Q9H6R4:NOL6,Q9NV31:IMP3,Q9NW13:RBM28,Q9NY12:GAR1,Q9UBU9:NXF1,Q9Y2P8:RCL1,Q9Y2X3:NOP58,Q9Y3A4:RRP7A…
hsa03015	Genetic Information Processing	Translation	mRNA surveillance pathway	33	655	96	8475	5.08230802544609e-14	5.01454391844014e-12	4.44775763358779	O00422:SAP18,O43148:RNMT,O95639:CPSF4,P11940:PABPC1,P30153:PPP2R1A,P30154:PPP2R1B,P36873:PPP1CC,P38919:EIF4A3,P51003:PAPOLA,P52298:NCBP2,P61326:MAGOH,P62136:PPP1CA,P62140:PPP1CB,P62714:PPP2CB,P67775:PPP2CA,Q09161:NCBP1,Q10570:CPSF1,Q12996:CSTF3,Q13148:TARDBP,Q13310:PABPC4,Q13838:DDX39B,Q15287:RNPS1,Q6UXN9:WDR82,Q86U42:PABPN1,Q86US8:SMG6,Q8N684:CPSF7,Q92797:SYMPK,Q92900:UPF1,Q9C0J8:WDR33,Q9UBU9:NX…
hsa03010	Genetic Information Processing	Translation	Ribosome	38	655	137	8475	1.3572732440758e-12	1.00438220061609e-10	3.58890065191954	P05386:RPLP1,P05388:RPLP0,P08865:RPSA,P15880:RPS2,P18621:RPL17,P23396:RPS3,P27635:RPL10,P32969:RPL9,P35268:RPL22,P36578:RPL4,P39023:RPL3,P40429:RPL13A,P46776:RPL27A,P46778:RPL21,P46779:RPL28,P46781:RPS9,P46782:RPS5,P49207:RPL34,P50914:RPL14,P61247:RPS3A,P61313:RPL15,P62081:RPS7,P62241:RPS8,P62249:RPS16,P62266:RPS23,P62280:RPS11,P62424:RPL7A,P62701:RPS4X,P62753:RPS6,P62829:RPL23,P62847:RPS24,P6291…
hsa03030	Genetic Information Processing	Replication and repair	DNA replication	18	655	36	8475	1.86638021719137e-11	1.10489708857729e-09	6.46946564885496	O75792:RNASEH2A,P12004:PCNA,P15927:RPA2,P18858:LIG1,P25205:MCM3,P27694:RPA1,P33991:MCM4,P33992:MCM5,P33993:MCM7,P35244:RPA3,P35249:RFC4,P35250:RFC2,P39748:FEN1,P40938:RFC3,P49643:PRIM2,P49736:MCM2,P51530:DNA2,Q14566:MCM6
hsa03018	Genetic Information Processing	Folding, sorting and degradation	RNA degradation	26	655	78	8475	5.63514436128343e-11	2.78000455156649e-09	4.31297709923664	A5YKK6:CNOT1,P11940:PABPC1,P17858:PFKL,P26196:DDX6,P42285:MTREX,P62312:LSM6,Q01780:EXOSC10,Q06265:EXOSC9,Q13310:PABPC4,Q15477:SKIC2,Q5RKV6:EXOSC6,Q6P2E9:EDC4,Q86TB9:PATL1,Q96B26:EXOSC8,Q96C86:DCPS,Q96DE0:NUDT16,Q96LI5:CNOT6L,Q9GZS3:SKIC8,Q9H0D6:XRN2,Q9H2U1:DHX36,Q9NPD3:EXOSC4,Q9UIV1:CNOT7,Q9Y2L1:DIS3,Q9Y333:LSM2,Q9Y3B2:EXOSC1,Q9Y4Z0:LSM4
hsa03013	Genetic Information Processing	Translation	Nucleocytoplasmic transport	29	655	111	8475	2.99267011120057e-09	1.26547193273624e-07	3.3804415102125	O00422:SAP18,O60684:KPNA6,O75694:NUP155,P35658:NUP214,P38919:EIF4A3,P46060:RANGAP1,P52292:KPNA2,P52294:KPNA1,P52298:NCBP2,P57740:NUP107,P61326:MAGOH,P62826:RAN,P78406:RAE1,Q09161:NCBP1,Q12769:NUP160,Q13838:DDX39B,Q15287:RNPS1,Q86W42:THOC6,Q8NI27:THOC2,Q8WUM0:NUP133,Q8WYP5:AHCTF1,Q92900:UPF1,Q96FV9:THOC1,Q96J01:THOC3,Q96QU8:XPO6,Q9HAV4:XPO5,Q9NRG9:AAAS,Q9UBU9:NXF1,Q9UKV3:ACIN1
hsa03420	Genetic Information Processing	Replication and repair	Nucleotide excision repair	21	655	63	8475	4.0584878549116e-09	1.50164050631729e-07	4.31297709923664	P12004:PCNA,P15927:RPA2,P18074:ERCC2,P18858:LIG1,P19387:POLR2C,P19388:POLR2E,P19447:ERCC3,P24928:POLR2A,P27694:RPA1,P30876:POLR2B,P35244:RPA3,P35249:RFC4,P35250:RFC2,P40938:RFC3,P50613:CDK7,P52435:POLR2J,P62877:RBX1,Q13216:ERCC8,Q13619:CUL4A,Q13888:GTF2H2,Q13889:GTF2H3
hsa00520	Metabolism	Carbohydrate metabolism	Amino sugar and nucleotide sugar metabolism	17	655	49	8475	6.33769900267571e-08	2.08439878310223e-06	4.48901698083814	O15305:PMM2,O60701:UGDH,P07902:GALT,P19367:HK1,P36871:PGM1,P51570:GALK1,Q13630:GFUS,Q16222:UAP1,Q6BCY4:CYB5R2,Q8NFW8:CMAS,Q96EK6:GNPNAT1,Q96IJ6:GMPPA,Q9BXD5:NPL,Q9NR45:NANS,Q9Y223:GNE,Q9Y5P6:GMPPB,Q3KQV9:UAP1L1
hsa04110	Cellular Processes	Cell growth and death	Cell cycle	31	655	161	8475	1.57412336913311e-06	4.65940517263401e-05	2.49134702005595	O43684:BUB3,O60216:RAD21,P11802:CDK4,P12004:PCNA,P24941:CDK2,P25205:MCM3,P30153:PPP2R1A,P30154:PPP2R1B,P30281:CCND3,P33991:MCM4,P33992:MCM5,P33993:MCM7,P38936:CDKN1A,P46100:ATRX,P49736:MCM2,P50613:CDK7,P60006:ANAPC15,P62714:PPP2CB,P62877:RBX1,P67775:PPP2CA,P78527:PRKDC,Q13315:ATM,Q13547:HDAC1,Q14566:MCM6,Q29RF7:PDS5A,Q8WVM7:STAG1,Q92769:HDAC2,Q92793:CREBBP,Q9NTI5:PDS5B,Q9UJX3:ANAPC7,Q9Y6D9:MAD1L1
hsa03430	Genetic Information Processing	Replication and repair	Mismatch repair	11	655	28	8475	3.43067091375256e-06	9.23162354973417e-05	5.08315158124318	P54278:PMS2,P12004:PCNA,P15927:RPA2,P18858:LIG1,P27694:RPA1,P35244:RPA3,P35249:RFC4,P35250:RFC2,P40938:RFC3,P43246:MSH2,P52701:MSH6
hsa03020	Genetic Information Processing	Transcription	RNA polymerase	12	655	35	8475	6.52748422315135e-06	0.00015457241593039	4.43620501635769	O14802:POLR3A,O15160:POLR1C,O95602:POLR1A,P19387:POLR2C,P19388:POLR2E,P24928:POLR2A,P30876:POLR2B,P52435:POLR2J,Q9GZS1:POLR1E,Q9H9Y6:POLR1B,Q9NW08:POLR3B,Q3B726:POLR1F
hsa05171	Human Diseases	Infectious disease: viral	Coronavirus disease - COVID-19	45	655	295	8475	6.78865340234822e-06	0.00015457241593039	1.97373528270151	P00488:F13A1,P00734:F2,P05386:RPLP1,P05388:RPLP0,P08865:RPSA,P15880:RPS2,P16885:PLCG2,P18621:RPL17,P19525:EIF2AK2,P23396:RPS3,P27361:MAPK3,P27635:RPL10,P32969:RPL9,P35268:RPL22,P36578:RPL4,P39023:RPL3,P40429:RPL13A,P40763:STAT3,P46776:RPL27A,P46778:RPL21,P46779:RPL28,P46781:RPS9,P46782:RPS5,P49207:RPL34,P50914:RPL14,P55265:ADAR,P61247:RPS3A,P61313:RPL15,P62081:RPS7,P62241:RPS8,P62249:RPS16,P62266…
hsa03450	Genetic Information Processing	Replication and repair	Non-homologous end-joining	7	655	13	8475	1.81231994592048e-05	0.000383176217137472	6.96711685261304	P12956:XRCC6,P13010:XRCC5,P39748:FEN1,P49917:LIG4,P49959:MRE11,P78527:PRKDC,Q92878:RAD50
hsa03410	Genetic Information Processing	Replication and repair	Base excision repair	13	655	45	8475	2.24161533083659e-05	0.000442345425285086	3.73791348600509	O95243:MBD4,P06746:POLB,P09874:PARP1,P12004:PCNA,P18858:LIG1,P35249:RFC4,P35250:RFC2,P39748:FEN1,P40938:RFC3,P49916:LIG3,Q7Z2E3:APTX,Q86W56:PARG,Q96T60:PNKP
hsa00970	Genetic Information Processing	Translation	Aminoacyl-tRNA biosynthesis	12	655	44	8475	8.63837137506746e-05	0.00159809870438748	3.52879944482998	O43776:NARS1,P07814:EPRS1,P14868:DARS1,P26640:VARS1,P41252:IARS1,P47897:QARS1,P49588:AARS1,P49591:SARS1,P54136:RARS1,P56192:MARS1,Q9NSD9:FARSB,Q9Y285:FARSA
hsa03250	Genetic Information Processing	Information processing in viruses	Viral life cycle - HIV-1	14	655	64	8475	0.000299483021186917	0.00521452789831339	2.83039122137405	O00267:SUPT5H,P50750:CDK9,P62826:RAN,P63272:SUPT4H1,P78559:MAP1A,Q12824:SMARCB1,Q66K74:MAP1S,Q8IXH7:NELFCD,Q8N684:CPSF7,Q8WX92:NELFB,Q92793:CREBBP,Q9H3P2:NELFA,Q9NRW3:APOBEC3C,Q9Y3Z3:SAMHD1
hsa00480	Metabolism	Metabolism of other amino acids	Glutathione metabolism	13	655	58	8475	0.00037986572621559	0.00624668083110081	2.90010529086602	P08263:GSTA1,P0CG30:GSTT2B,P19623:SRM,P22352:GPX3,P23921:RRM1,P28161:GSTM2,P28838:LAP3,P48507:GCLM,Q16772:GSTA3,Q96SL4:GPX7,Q9Y2Q3:GSTK1,P0CG29:GSTT2,Q7RTV2:GSTA5
hsa00983	Metabolism	Xenobiotics biodegradation and metabolism	Drug metabolism - other enzymes	16	655	82	8475	0.000453997738493852	0.0070728068733779	2.52466952150438	P08236:GUSB,P08263:GSTA1,P0CG30:GSTT2B,P11172:UMPS,P12268:IMPDH2,P18440:NAT1,P23921:RRM1,P28161:GSTM2,P49915:GMPS,P51580:TPMT,Q16772:GSTA3,Q16831:UPP1,Q9BZX2:UCK2,Q9UBR1:UPB1,P0CG29:GSTT2,Q7RTV2:GSTA5
hsa05203	Human Diseases	Cancer: overview	Viral carcinogenesis	28	655	190	8475	0.000657442338475372	0.0097301466094355	1.90678987545199	O00571:DDX3X,O15379:HDAC3,P06746:POLB,P11802:CDK4,P17693:HLA-G,P19525:EIF2AK2,P20226:TBP,P23497:SP100,P24941:CDK2,P27361:MAPK3,P29083:GTF2E1,P30281:CCND3,P38936:CDKN1A,P40763:STAT3,P49137:MAPKAPK2,P61978:HNRNPK,P62191:PSMC1,Q00403:GTF2B,Q12933:TRAF2,Q13547:HDAC1,Q13888:GTF2H2,Q13889:GTF2H3,Q14839:CHD4,Q7KZF4:SND1,Q92769:HDAC2,Q92793:CREBBP,Q93009:USP7,Q9Y6D9:MAD1L1
hsa01524	Human Diseases	Drug resistance: antineoplastic	Platinum drug resistance	14	655	77	8475	0.00206380323645844	0.0290897979996047	2.35253296321999	P08263:GSTA1,P0CG30:GSTT2B,P11388:TOP2A,P27361:MAPK3,P28161:GSTM2,P38936:CDKN1A,P43246:MSH2,P52701:MSH6,P98170:XIAP,Q02880:TOP2B,Q13315:ATM,Q16772:GSTA3,P0CG29:GSTT2,Q7RTV2:GSTA5
hsa00051	Metabolism	Carbohydrate metabolism	Fructose and mannose metabolism	8	655	35	8475	0.00441133456536876	0.0579291143927129	2.95747001090513	O15305:PMM2,O60218:AKR1B10,P09467:FBP1,P17858:PFKL,P19367:HK1,Q13630:GFUS,Q96IJ6:GMPPA,Q9Y5P6:GMPPB
hsa04910	Organismal Systems	Endocrine system	Insulin signaling pathway	20	655	138	8475	0.00450124875348783	0.0579291143927129	1.87520743445071	O00763:ACACB,P06730:EIF4E,P06737:PYGL,P09467:FBP1,P10644:PRKAR1A,P11216:PYGB,P13807:GYS1,P13861:PRKAR2A,P18031:PTPN1,P19367:HK1,P23443:RPS6KB1,P27361:MAPK3,P31321:PRKAR1B,P31323:PRKAR2B,P36873:PPP1CC,P62136:PPP1CA,P62140:PPP1CB,P62753:RPS6,Q13085:ACACA,Q9UBS0:RPS6KB2
hsa03082	Genetic Information Processing	Chromosome	ATP-dependent chromatin remodeling	17	655	111	8475	0.00483407396911508	0.059620245619086	1.98163812667629	O60264:SMARCA5,O94776:MTA2,O96019:ACTL6A,P51532:SMARCA4,Q12824:SMARCB1,Q13330:MTA1,Q13547:HDAC1,Q14839:CHD4,Q16576:RBBP7,Q86U86:PBRM1,Q86YP4:GATAD2A,Q92769:HDAC2,Q92785:DPF2,Q92925:SMARCD2,Q9BTC8:MTA3,Q9H8M2:BRD9,Q9Y5K5:UCHL5
hsa03022	Genetic Information Processing	Transcription	Basal transcription factors	9	655	44	8475	0.00567633758301234	0.0672078369828661	2.64659958362248	P18074:ERCC2,P19447:ERCC3,P20226:TBP,P29083:GTF2E1,P50613:CDK7,Q00403:GTF2B,Q13888:GTF2H2,Q13889:GTF2H3,Q6P1X5:TAF2
hsa03050	Genetic Information Processing	Folding, sorting and degradation	Proteasome	9	655	46	8475	0.00768372518288811	0.085924007899402	2.53153003650846	O00231:PSMD11,O00487:PSMD14,P17980:PSMC3,P35998:PSMC2,P43686:PSMC4,P62191:PSMC1,P62195:PSMC5,P62333:PSMC6,Q14997:PSME4
hsa04120	Genetic Information Processing	Folding, sorting and degradation	Ubiquitin mediated proteolysis	20	655	145	8475	0.00783766288271572	0.085924007899402	1.78468017899447	A0AVT1:UBA6,O75925:PIAS1,O95071:UBR5,O95155:UBE4B,P22314:UBA1,P29590:PML,P60006:ANAPC15,P61081:UBE2M,P62877:RBX1,P98170:XIAP,Q13216:ERCC8,Q13619:CUL4A,Q14139:UBE4A,Q14669:TRIP12,Q15369:ELOC,Q5GLZ8:HERC4,Q8TBC4:UBA3,Q9UBT2:UBA2,Q9UJX3:ANAPC7,Q9UMS4:PRPF19
hsa00270	Metabolism	Amino acid metabolism	Cysteine and methionine metabolism	9	655	51	8475	0.015044505947794	0.159041920019537	2.28334081724293	O43175:PHGDH,P19623:SRM,P23526:AHCY,P25325:MPST,P26358:DNMT1,P35520:CBS,P48507:GCLM,P54687:BCAT1,Q96HN2:AHCYL2
hsa05204	Human Diseases	Cancer: overview	Chemical carcinogenesis - DNA adducts	11	655	69	8475	0.0159929460910934	0.163238346309091	2.06272817789579	P08263:GSTA1,P0CG30:GSTT2B,P16152:CBR1,P18440:NAT1,P28161:GSTM2,P52895:AKR1C2,Q16678:CYP1B1,Q16772:GSTA3,Q9Y2Q3:GSTK1,P0CG29:GSTT2,Q7RTV2:GSTA5
hsa05014	Human Diseases	Neurodegenerative disease	Amyotrophic lateral sclerosis	40	655	371	8475	0.019039802953218	0.185535703493661	1.39503302401185	O00231:PSMD11,O00487:PSMD14,O75694:NUP155,O75935:DCTN3,P04350:TUBB4A,P05198:EIF2S1,P07437:TUBB,P17980:PSMC3,P22352:GPX3,P35080:PFN2,P35658:NUP214,P35998:PSMC2,P42025:ACTR1B,P43243:MATR3,P43686:PSMC4,P46734:MAP2K3,P51991:HNRNPA3,P57740:NUP107,P61163:ACTR1A,P62191:PSMC1,P62195:PSMC5,P62333:PSMC6,P68371:TUBB4B,P78406:RAE1,P84103:SRSF3,Q09161:NCBP1,Q12769:NUP160,Q12933:TRAF2,Q13148:TARDBP,Q13509:TUBB…
hsa00770	Metabolism	Metabolism of cofactors and vitamins	Pantothenate and CoA biosynthesis	5	655	21	8475	0.0195322181128972	0.185535703493661	3.08069792802617	P51648:ALDH3A2,P54687:BCAT1,Q8TE04:PANK1,Q9NRN7:AASDHPPT,Q9UBR1:UPB1
hsa04066	Environmental Information Processing	Signal transduction	HIF-1 signaling pathway	15	655	109	8475	0.0200579138912066	0.185535703493661	1.78058687583164	P04406:GAPDH,P06730:EIF4E,P16885:PLCG2,P17858:PFKL,P19367:HK1,P23443:RPS6KB1,P27361:MAPK3,P38936:CDKN1A,P40763:STAT3,P62753:RPS6,P62877:RBX1,Q13557:CAMK2D,Q15369:ELOC,Q92793:CREBBP,Q9UBS0:RPS6KB2
hsa05016	Human Diseases	Neurodegenerative disease	Huntington disease	34	655	311	8475	0.0243047261133493	0.218006028168224	1.41454554380108	O00231:PSMD11,O00487:PSMD14,O75935:DCTN3,P04350:TUBB4A,P07437:TUBB,P17980:PSMC3,P19387:POLR2C,P19388:POLR2E,P20226:TBP,P22352:GPX3,P24928:POLR2A,P30876:POLR2B,P35998:PSMC2,P42025:ACTR1B,P43686:PSMC4,P52435:POLR2J,P53675:CLTCL1,P61163:ACTR1A,P62191:PSMC1,P62195:PSMC5,P62333:PSMC6,P68371:TUBB4B,Q00610:CLTC,Q12933:TRAF2,Q13509:TUBB3,Q13547:HDAC1,Q13885:TUBB2A,Q14203:DCTN1,Q14457:BECN1,Q92769:HDAC2,Q…
hsa05132	Human Diseases	Infectious disease: bacterial	Salmonella infection	29	655	259	8475	0.0270060500004063	0.235111494121184	1.44876064723393	O43739:CYTH3,O75935:DCTN3,P04350:TUBB4A,P04406:GAPDH,P07437:TUBB,P23396:RPS3,P27361:MAPK3,P35080:PFN2,P42025:ACTR1B,P46734:MAP2K3,P48736:PIK3CG,P49754:VPS41,P50570:DNM2,P52294:KPNA1,P57764:GSDMD,P61163:ACTR1A,P68371:TUBB4B,Q12933:TRAF2,Q13409:DYNC1I2,Q13509:TUBB3,Q13885:TUBB2A,Q14203:DCTN1,Q14204:DYNC1H1,Q8NEZ5:FBXO22,Q9BUF5:TUBB6,Q9BVA1:TUBB2B,Q9H3P7:ACBD3,Q9Y613:FHOD1,Q9Y6G9:DYNC1LI1
hsa00053	Metabolism	Carbohydrate metabolism	Ascorbate and aldarate metabolism	6	655	31	8475	0.0290215132991558	0.243075710208622	2.50430928342773	O60701:UGDH,P08236:GUSB,P49189:ALDH9A1,P51648:ALDH3A2,Q15493:RGN,Q9UGB7:MIOX
hsa03083	Genetic Information Processing	Chromosome	Polycomb repressive complex	12	655	85	8475	0.0295632620523999	0.243075710208622	1.82667265379434	O15294:OGT,O75530:EED,P51610:HCFC1,P67870:CSNK2B,Q06587:RING1,Q13547:HDAC1,Q16576:RBBP7,Q92769:HDAC2,Q92793:CREBBP,Q93009:USP7,Q9NXF1:TEX10,Q9Y5Z7:HCFC2
hsa00052	Metabolism	Carbohydrate metabolism	Galactose metabolism	6	655	32	8475	0.0334676244685155	0.26191655652469	2.42604961832061	O60218:AKR1B10,P07902:GALT,P17858:PFKL,P19367:HK1,P36871:PGM1,P51570:GALK1
hsa00980	Metabolism	Xenobiotics biodegradation and metabolism	Metabolism of xenobiotics by cytochrome P450	11	655	77	8475	0.0336244227970886	0.26191655652469	1.8484187568157	O43488:AKR7A2,Q8NHP1:AKR7L,P08263:GSTA1,P0CG30:GSTT2B,P16152:CBR1,P28161:GSTM2,Q16678:CYP1B1,Q16772:GSTA3,Q9Y2Q3:GSTK1,P0CG29:GSTT2,Q7RTV2:GSTA5
hsa00920	Metabolism	Energy metabolism	Sulfur metabolism	3	655	10	8475	0.0365754343903367	0.277598168706145	3.88167938931298	O43252:PAPSS1,O95340:PAPSS2,P25325:MPST
hsa04136	Cellular Processes	Transport and catabolism	Autophagy - other	6	655	33	8475	0.0383320341461695	0.283657052681654	2.35253296321999	O95352:ATG7,P62714:PPP2CB,P67775:PPP2CA,Q14457:BECN1,Q676U5:ATG16L1,Q9NT62:ATG3
hsa00670	Metabolism	Metabolism of cofactors and vitamins	One carbon pool by folate	4	655	19	8475	0.0539674808197058	0.389618885917876	2.72398553635998	O75891:ALDH1L1,P11586:MTHFD1,P31939:ATIC,P34896:SHMT1
hsa00250	Metabolism	Amino acid metabolism	Alanine, aspartate and glutamate metabolism	6	655	38	8475	0.0691907070880417	0.48309838357603	2.04298915226999	P00966:ASS1,P04424:ASL,P08243:ASNS,P31327:CPS1,Q06203:PPAT,Q9NQR4:NIT2
hsa00240	Metabolism	Nucleotide metabolism	Pyrimidine metabolism	8	655	57	8475	0.0701798327492206	0.48309838357603	1.81599035757332	P11172:UMPS,P17812:CTPS1,P23921:RRM1,P27707:DCK,Q16831:UPP1,Q9BZX2:UCK2,Q9H0P0:NT5C3A,Q9UBR1:UPB1
hsa04931	Human Diseases	Endocrine and metabolic disease	Insulin resistance	13	655	109	8475	0.0766925616107488	0.505884910586065	1.54317529238742	O00763:ACACB,O15294:OGT,P06737:PYGL,P11216:PYGB,P13807:GYS1,P18031:PTPN1,P23443:RPS6KB1,P36873:PPP1CC,P40763:STAT3,P51812:RPS6KA3,P62136:PPP1CA,P62140:PPP1CB,Q9UBS0:RPS6KB2
hsa00010	Metabolism	Carbohydrate metabolism	Glycolysis / Gluconeogenesis	9	655	68	8475	0.0769081789742329	0.505884910586065	1.7125056129322	P04406:GAPDH,P07738:BPGM,P09467:FBP1,P17858:PFKL,P19367:HK1,P36871:PGM1,P49189:ALDH9A1,P51648:ALDH3A2,Q9NR19:ACSS2
hsa05100	Human Diseases	Infectious disease: bacterial	Bacterial invasion of epithelial cells	10	655	79	8475	0.0819665891697835	0.527437182483824	1.63783940477341	P50570:DNM2,P53675:CLTCL1,Q00610:CLTC,Q13418:ILK,Q14141:SEPTIN6,Q15019:SEPTIN2,Q8WYJ6:SEPTIN1,Q9NVA2:SEPTIN11,Q9UH03:SEPTIN3,Q9UHD8:SEPTIN9
hsa00340	Metabolism	Amino acid metabolism	Histidine metabolism	4	655	22	8475	0.0849752379827605	0.535163200912705	2.35253296321999	P19113:HDC,P49189:ALDH9A1,P51648:ALDH3A2,Q96N76:UROC1
hsa04152	Environmental Information Processing	Signal transduction	AMPK signaling pathway	14	655	122	8475	0.0873712584030495	0.538789426818805	1.48479539481917	O00418:EEF2K,O00763:ACACB,P09467:FBP1,P13639:EEF2,P13807:GYS1,P17858:PFKL,P23443:RPS6KB1,P30153:PPP2R1A,P30154:PPP2R1B,P62714:PPP2CB,P67775:PPP2CA,Q13085:ACACA,Q15717:ELAVL1,Q9UBS0:RPS6KB2
hsa03440	Genetic Information Processing	Replication and repair	Homologous recombination	6	655	41	8475	0.0930148969056935	0.561885907838475	1.89350214112828	P15927:RPA2,P27694:RPA1,P35244:RPA3,P49959:MRE11,Q13315:ATM,Q92878:RAD50
hsa03060	Genetic Information Processing	Folding, sorting and degradation	Protein export	5	655	32	8475	0.0966525643276423	0.572183180819642	2.02170801526718	O43681:GET3,O76094:SRP72,P08240:SRPRA,P61011:SRP54,Q9UHB9:SRP68
hsa05225	Human Diseases	Cancer: specific types	Hepatocellular carcinoma	18	655	170	8475	0.106150987353126	0.616092005029907	1.37000449034576	O96019:ACTL6A,P08263:GSTA1,P0CG30:GSTT2B,P11802:CDK4,P15559:NQO1,P16885:PLCG2,P23443:RPS6KB1,P27361:MAPK3,P28161:GSTM2,P38936:CDKN1A,P51532:SMARCA4,Q12824:SMARCB1,Q16772:GSTA3,Q86U86:PBRM1,Q92925:SMARCD2,Q9UBS0:RPS6KB2,P0CG29:GSTT2,Q7RTV2:GSTA5
hsa04814	Cellular Processes	Cell motility	Motor proteins	20	655	195	8475	0.117133213476859	0.654911677857879	1.3270698766882	O60333:KIF1B,O75935:DCTN3,P04350:TUBB4A,P07437:TUBB,P35579:MYH9,P42025:ACTR1B,P61163:ACTR1A,P62736:ACTA2,P63267:ACTG2,P68371:TUBB4B,Q13409:DYNC1I2,Q13509:TUBB3,Q13885:TUBB2A,Q14203:DCTN1,Q14204:DYNC1H1,Q86VS8:HOOK3,Q96H55:MYO19,Q9BUF5:TUBB6,Q9BVA1:TUBB2B,Q9Y6G9:DYNC1LI1
hsa00230	Metabolism	Nucleotide metabolism	Purine metabolism	14	655	128	8475	0.117264590967796	0.654911677857879	1.41519561068702	O43252:PAPSS1,O95340:PAPSS2,P07741:APRT,P12268:IMPDH2,P23921:RRM1,P27707:DCK,P31939:ATIC,P36871:PGM1,P49915:GMPS,P55263:ADK,Q06203:PPAT,Q14432:PDE3A,Q96DE0:NUDT16,Q9Y3D8:AK6
hsa04114	Cellular Processes	Cell growth and death	Oocyte meiosis	15	655	140	8475	0.122419516054202	0.671040310223031	1.38631406761178	P24941:CDK2,P27361:MAPK3,P30153:PPP2R1A,P30154:PPP2R1B,P36873:PPP1CC,P51812:RPS6KA3,P60006:ANAPC15,P62136:PPP1CA,P62140:PPP1CB,P62714:PPP2CB,P62877:RBX1,P67775:PPP2CA,Q13557:CAMK2D,Q9UJX3:ANAPC7,Q9Y6D9:MAD1L1
hsa05017	Human Diseases	Neurodegenerative disease	Spinocerebellar ataxia	15	655	143	8475	0.139018654116338	0.734138378439995	1.35723055570384	O00231:PSMD11,O00487:PSMD14,O00567:NOP56,P17980:PSMC3,P20226:TBP,P35998:PSMC2,P43686:PSMC4,P62191:PSMC1,P62195:PSMC5,P62333:PSMC6,Q00403:GTF2B,Q12933:TRAF2,Q14457:BECN1,Q14671:PUM1,Q99700:ATXN2
hsa00450	Metabolism	Metabolism of other amino acids	Selenocompound metabolism	3	655	17	8475	0.139214257878566	0.734138378439995	2.28334081724293	O43252:PAPSS1,O95340:PAPSS2,P56192:MARS1
hsa00500	Metabolism	Carbohydrate metabolism	Starch and sucrose metabolism	5	655	36	8475	0.141371241794188	0.734138378439995	1.7970737913486	P06737:PYGL,P11216:PYGB,P13807:GYS1,P19367:HK1,P36871:PGM1
hsa00280	Metabolism	Amino acid metabolism	Valine, leucine and isoleucine degradation	6	655	48	8475	0.163101384829855	0.832379481200637	1.61736641221374	P09110:ACAA1,P49189:ALDH9A1,P51648:ALDH3A2,P54687:BCAT1,Q01581:HMGCS1,Q06278:AOX1
hsa00330	Metabolism	Amino acid metabolism	Arginine and proline metabolism	6	655	49	8475	0.174589209226577	0.87570693157521	1.58435893441346	O15460:P4HA2,P13674:P4HA1,P19623:SRM,P28838:LAP3,P49189:ALDH9A1,P51648:ALDH3A2
hsa00061	Metabolism	Lipid metabolism	Fatty acid biosynthesis	3	655	19	8475	0.177508161805786	0.87570693157521	2.04298915226999	O00763:ACACB,P33121:ACSL1,Q13085:ACACA
hsa00982	Metabolism	Xenobiotics biodegradation and metabolism	Drug metabolism - cytochrome P450	8	655	72	8475	0.19029681648948	0.922725523741027	1.43765903307888	P08263:GSTA1,P0CG30:GSTT2B,P28161:GSTM2,Q06278:AOX1,Q16772:GSTA3,Q9Y2Q3:GSTK1,P0CG29:GSTT2,Q7RTV2:GSTA5
hsa05207	Human Diseases	Cancer: overview	Chemical carcinogenesis - receptor activation	20	655	210	8475	0.193273589432242	0.922725523741027	1.23227917121047	O60684:KPNA6,P08263:GSTA1,P09038:FGF2,P0CG30:GSTT2B,P23443:RPS6KB1,P27361:MAPK3,P28161:GSTM2,P30281:CCND3,P34913:EPHX2,P35869:AHR,P40763:STAT3,P51812:RPS6KA3,P52292:KPNA2,P52294:KPNA1,P98170:XIAP,Q16678:CYP1B1,Q16772:GSTA3,Q9UBS0:RPS6KB2,P0CG29:GSTT2,Q7RTV2:GSTA5
hsa04623	Organismal Systems	Immune system	Cytosolic DNA-sensing pathway	9	655	84	8475	0.199151714406131	0.935696943876423	1.38631406761178	O14802:POLR3A,O15160:POLR1C,P19388:POLR2E,P55265:ADAR,P57764:GSDMD,Q16666:IFI16,Q9NSU2:TREX1,Q9NW08:POLR3B,Q9Y3Z3:SAMHD1
hsa04330	Environmental Information Processing	Signal transduction	Notch signaling pathway	7	655	63	8475	0.211605736535023	0.964468381757643	1.43765903307888	P56545:CTBP2,Q04724:TLE1,Q13363:CTBP1,Q13547:HDAC1,Q92769:HDAC2,Q92793:CREBBP,Q9Y618:NCOR2
hsa00030	Metabolism	Carbohydrate metabolism	Pentose phosphate pathway	4	655	31	8475	0.214836184796675	0.964468381757643	1.66953952228515	P09467:FBP1,P17858:PFKL,P36871:PGM1,Q15493:RGN
hsa00220	Metabolism	Amino acid metabolism	Arginine biosynthesis	3	655	21	8475	0.218260410593023	0.964468381757643	1.8484187568157	P00966:ASS1,P04424:ASL,P31327:CPS1
hsa04350	Environmental Information Processing	Signal transduction	TGF-beta signaling pathway	11	655	109	8475	0.220057202471055	0.964468381757643	1.3057637089432	P23443:RPS6KB1,P27361:MAPK3,P30153:PPP2R1A,P30154:PPP2R1B,P62714:PPP2CB,P62877:RBX1,P67775:PPP2CA,Q13547:HDAC1,Q92769:HDAC2,Q92793:CREBBP,Q9UBS0:RPS6KB2
hsa00380	Metabolism	Amino acid metabolism	Tryptophan metabolism	5	655	42	8475	0.221567060674053	0.964468381757643	1.54034896401309	P49189:ALDH9A1,P51648:ALDH3A2,Q06278:AOX1,Q16678:CYP1B1,Q9H2A2:ALDH8A1
hsa04922	Organismal Systems	Endocrine system	Glucagon signaling pathway	11	655	110	8475	0.228803913077419	0.981535627114724	1.29389312977099	O00763:ACACB,P06737:PYGL,P09467:FBP1,P11216:PYGB,P13807:GYS1,P17858:PFKL,P60510:PPP4C,Q13085:ACACA,Q13557:CAMK2D,Q92793:CREBBP,Q99873:PRMT1
hsa00900	Metabolism	Metabolism of terpenoids and polyketides	Terpenoid backbone biosynthesis	3	655	22	8475	0.239305437847275	0.999999999999999	1.76439972241499	Q01581:HMGCS1,Q15126:PMVK,Q86SQ9:DHDDS
hsa05220	Human Diseases	Cancer: specific types	Chronic myeloid leukemia	8	655	77	8475	0.242636414728384	0.999999999999999	1.34430455041142	P11802:CDK4,P27361:MAPK3,P38936:CDKN1A,P56545:CTBP2,Q01196:RUNX1,Q13363:CTBP1,Q13547:HDAC1,Q92769:HDAC2
hsa05164	Human Diseases	Infectious disease: viral	Influenza A	16	655	173	8475	0.262102081233886	0.999999999999999	1.19666416626219	O60684:KPNA6,O95639:CPSF4,P05198:EIF2S1,P11802:CDK4,P19525:EIF2AK2,P27361:MAPK3,P29590:PML,P30281:CCND3,P52292:KPNA2,P52294:KPNA1,P55265:ADAR,P78406:RAE1,Q86U42:PABPN1,Q92793:CREBBP,Q9BUJ2:HNRNPUL1,Q9UBU9:NXF1
hsa04720	Organismal Systems	Nervous system	Long-term potentiation	7	655	68	8475	0.270764667391727	0.999999999999999	1.33194881005837	P27361:MAPK3,P36873:PPP1CC,P51812:RPS6KA3,P62136:PPP1CA,P62140:PPP1CB,Q13557:CAMK2D,Q92793:CREBBP
hsa00290	Metabolism	Amino acid metabolism	Valine, leucine and isoleucine biosynthesis	1	655	4	8475	0.275159545191447	0.999999999999999	3.23473282442748	P54687:BCAT1
hsa01521	Human Diseases	Drug resistance: antineoplastic	EGFR tyrosine kinase inhibitor resistance	8	655	80	8475	0.276114942945579	0.999999999999999	1.29389312977099	P06730:EIF4E,P09038:FGF2,P16885:PLCG2,P23443:RPS6KB1,P27361:MAPK3,P40763:STAT3,P62753:RPS6,Q9UBS0:RPS6KB2
hsa05206	Human Diseases	Cancer: overview	MicroRNAs in cancer	15	655	163	8475	0.277348084893176	0.999999999999999	1.19069919917576	P08670:VIM,P16885:PLCG2,P26358:DNMT1,P27361:MAPK3,P38936:CDKN1A,P40763:STAT3,P61978:HNRNPK,Q13315:ATM,Q13547:HDAC1,Q16678:CYP1B1,Q53EL6:PDCD4,Q92769:HDAC2,Q92793:CREBBP,Q9H334:FOXP1,Q9NZI8:IGF2BP1
hsa05169	Human Diseases	Infectious disease: viral	Epstein-Barr virus infection	23	655	260	8475	0.278096216508232	0.999999999999999	1.14459776864357	O00231:PSMD11,O00487:PSMD14,P08670:VIM,P11802:CDK4,P16885:PLCG2,P17693:HLA-G,P17980:PSMC3,P19525:EIF2AK2,P24941:CDK2,P30281:CCND3,P35998:PSMC2,P38936:CDKN1A,P40763:STAT3,P43686:PSMC4,P46734:MAP2K3,P62191:PSMC1,P62195:PSMC5,P62333:PSMC6,Q12933:TRAF2,Q13547:HDAC1,Q92769:HDAC2,Q93009:USP7,Q9Y618:NCOR2
hsa04540	Cellular Processes	Cellular community - eukaryotes	Gap junction	9	655	92	8475	0.279774622921576	0.999999999999999	1.26576501825423	P04350:TUBB4A,P07437:TUBB,P27361:MAPK3,P68371:TUBB4B,Q13163:MAP2K5,Q13509:TUBB3,Q13885:TUBB2A,Q9BUF5:TUBB6,Q9BVA1:TUBB2B
hsa04137	Cellular Processes	Transport and catabolism	Mitophagy - animal	10	655	105	8475	0.29232983735247	0.999999999999999	1.23227917121047	O75431:MTX2,O94826:TOMM70,P05198:EIF2S1,P19784:CSNK2A2,P40818:USP8,P67870:CSNK2B,Q12933:TRAF2,Q14318:FKBP8,Q14457:BECN1,Q9Y4E8:USP15
hsa05131	Human Diseases	Infectious disease: bacterial	Shigellosis	21	655	238	8475	0.293804296852934	0.999999999999999	1.14167040862146	O43739:CYTH3,P16885:PLCG2,P19367:HK1,P23443:RPS6KB1,P27361:MAPK3,P35080:PFN2,P62877:RBX1,Q01081:U2AF1,Q12933:TRAF2,Q13315:ATM,Q13418:ILK,Q14141:SEPTIN6,Q14457:BECN1,Q15019:SEPTIN2,Q16181:SEPTIN7,Q676U5:ATG16L1,Q92974:ARHGEF2,Q9NVA2:SEPTIN11,Q9UBS0:RPS6KB2,Q9UH03:SEPTIN3,Q9UHD8:SEPTIN9
hsa04962	Organismal Systems	Excretory system	Vasopressin-regulated water reabsorption	5	655	47	8475	0.296522523811287	0.999999999999999	1.37648205294786	P46459:NSF,Q13409:DYNC1I2,Q14203:DCTN1,Q14204:DYNC1H1,Q9Y6G9:DYNC1LI1
hsa00620	Metabolism	Carbohydrate metabolism	Pyruvate metabolism	5	655	48	8475	0.31203660973936	0.999999999999999	1.34780534351145	O00763:ACACB,P49189:ALDH9A1,P51648:ALDH3A2,Q13085:ACACA,Q9NR19:ACSS2
hsa05160	Human Diseases	Infectious disease: viral	Hepatitis C	14	655	157	8475	0.327847047814311	0.999999999999999	1.15379005202509	O75925:PIAS1,P05198:EIF2S1,P11802:CDK4,P19525:EIF2AK2,P24941:CDK2,P27361:MAPK3,P30153:PPP2R1A,P30154:PPP2R1B,P38936:CDKN1A,P40763:STAT3,P60228:EIF3E,P62714:PPP2CB,P67775:PPP2CA,Q12933:TRAF2
hsa00524	Metabolism	Biosynthesis of other secondary metabolites	Neomycin, kanamycin and gentamicin biosynthesis	1	655	5	8475	0.331206115596311	0.999999999999999	2.58778625954198	P19367:HK1
hsa04218	Cellular Processes	Cell growth and death	Cellular senescence	14	655	158	8475	0.336501309784872	0.999999999999999	1.14648758334139	P11802:CDK4,P17693:HLA-G,P24941:CDK2,P27361:MAPK3,P30281:CCND3,P36873:PPP1CC,P38936:CDKN1A,P46734:MAP2K3,P49137:MAPKAPK2,P49959:MRE11,P62136:PPP1CA,P62140:PPP1CB,Q13315:ATM,Q92878:RAD50
hsa00561	Metabolism	Lipid metabolism	Glycerolipid metabolism	6	655	62	8475	0.345767643983734	0.999999999999999	1.25215464171386	O60218:AKR1B10,O95870:ABHD16A,P06858:LPL,P23743:DGKA,P49189:ALDH9A1,P51648:ALDH3A2
hsa00790	Metabolism	Metabolism of cofactors and vitamins	Folate biosynthesis	3	655	28	8475	0.369336657435167	0.999999999999999	1.38631406761178	O60218:AKR1B10,P09417:QDPR,P16152:CBR1
hsa00260	Metabolism	Amino acid metabolism	Glycine, serine and threonine metabolism	4	655	40	8475	0.373976277731113	0.999999999999999	1.29389312977099	O43175:PHGDH,P07738:BPGM,P34896:SHMT1,P35520:CBS
hsa05235	Human Diseases	Cancer: overview	PD-L1 expression and PD-1 checkpoint pathway in cancer	8	655	89	8475	0.382195416693076	0.999999999999999	1.16305000428853	P19784:CSNK2A2,P23443:RPS6KB1,P27361:MAPK3,P40763:STAT3,P46734:MAP2K3,P67870:CSNK2B,Q99759:MAP3K3,Q9UBS0:RPS6KB2
hsa00232	Metabolism	Biosynthesis of other secondary metabolites	Caffeine metabolism	1	655	6	8475	0.38292512318597	0.999999999999999	2.15648854961832	P18440:NAT1
hsa00750	Metabolism	Metabolism of cofactors and vitamins	Vitamin B6 metabolism	1	655	6	8475	0.38292512318597	0.999999999999999	2.15648854961832	Q06278:AOX1
hsa00630	Metabolism	Carbohydrate metabolism	Glyoxylate and dicarboxylate metabolism	3	655	30	8475	0.412331235507243	0.999999999999999	1.29389312977099	P21399:ACO1,P34896:SHMT1,Q9NR19:ACSS2
hsa05205	Human Diseases	Cancer: overview	Proteoglycans in cancer	17	655	205	8475	0.417538280780447	0.999999999999999	1.07298454663936	O14974:PPP1R12A,P04004:VTN,P09038:FGF2,P16885:PLCG2,P17844:DDX5,P23443:RPS6KB1,P27361:MAPK3,P36873:PPP1CC,P38936:CDKN1A,P40763:STAT3,P62136:PPP1CA,P62140:PPP1CB,P62753:RPS6,Q13557:CAMK2D,Q14623:IHH,Q53EL6:PDCD4,Q9UBS0:RPS6KB2
hsa00071	Metabolism	Lipid metabolism	Fatty acid degradation	4	655	43	8475	0.427761976219118	0.999999999999999	1.20362151606604	P09110:ACAA1,P33121:ACSL1,P49189:ALDH9A1,P51648:ALDH3A2
hsa00410	Metabolism	Metabolism of other amino acids	beta-Alanine metabolism	3	655	31	8475	0.433491419511947	0.999999999999999	1.25215464171386	P49189:ALDH9A1,P51648:ALDH3A2,Q9UBR1:UPB1
hsa05221	Human Diseases	Cancer: specific types	Acute myeloid leukemia	6	655	69	8475	0.444686826572844	0.999999999999999	1.12512446067043	P23443:RPS6KB1,P27361:MAPK3,P29590:PML,P40763:STAT3,Q01196:RUNX1,Q9UBS0:RPS6KB2
hsa03460	Genetic Information Processing	Replication and repair	Fanconi anemia pathway	5	655	57	8475	0.453144795627899	0.999999999999999	1.13499397348333	P54278:PMS2,P15927:RPA2,P27694:RPA1,P35244:RPA3,Q9BXW9:FANCD2
hsa00640	Metabolism	Carbohydrate metabolism	Propanoate metabolism	3	655	32	8475	0.454364370583935	0.999999999999999	1.21302480916031	O00763:ACACB,Q13085:ACACA,Q9NR19:ACSS2
hsa04370	Environmental Information Processing	Signal transduction	VEGF signaling pathway	5	655	58	8475	0.468534196454885	0.999999999999999	1.11542511187155	P04792:HSPB1,P16885:PLCG2,P27361:MAPK3,P49137:MAPKAPK2,Q9NRA0:SPHK2
hsa05031	Human Diseases	Substance dependence	Amphetamine addiction	6	655	72	8475	0.486346803997248	0.999999999999999	1.07824427480916	P36873:PPP1CC,P62136:PPP1CA,P62140:PPP1CB,Q13547:HDAC1,Q13557:CAMK2D,Q92769:HDAC2
hsa04919	Organismal Systems	Endocrine system	Thyroid hormone signaling pathway	10	655	124	8475	0.492533724304727	0.999999999999999	1.04346220142822	O15379:HDAC3,O60244:MED14,P16885:PLCG2,P17858:PFKL,P27361:MAPK3,Q13547:HDAC1,Q92769:HDAC2,Q92793:CREBBP,Q93074:MED12,Q9NVC6:MED17
hsa05223	Human Diseases	Cancer: specific types	Non-small cell lung cancer	6	655	74	8475	0.51356716788477	0.999999999999999	1.04910253765216	P11802:CDK4,P16885:PLCG2,P27361:MAPK3,P38936:CDKN1A,P40763:STAT3,Q13043:STK4
hsa04122	Genetic Information Processing	Folding, sorting and degradation	Sulfur relay system	1	655	9	8475	0.515327042237134	0.999999999999999	1.43765903307888	P25325:MPST
hsa04213	Organismal Systems	Aging	Longevity regulating pathway - multiple species	5	655	62	8475	0.528553737484301	0.999999999999999	1.04346220142822	P02511:CRYAB,P23443:RPS6KB1,Q13547:HDAC1,Q92769:HDAC2,Q9UBS0:RPS6KB2
hsa04610	Organismal Systems	Immune system	Complement and coagulation cascades	7	655	89	8475	0.538067687239011	0.999999999999999	1.01766875375247	P00451:F8,P00488:F13A1,P00734:F2,P00742:F10,P04004:VTN,P12259:F5,Q96IY4:CPB2
hsa00562	Metabolism	Carbohydrate metabolism	Inositol phosphate metabolism	6	655	76	8475	0.540225497867855	0.999999999999999	1.02149457613499	P16885:PLCG2,P32019:INPP5B,P48736:PIK3CG,Q01968:OCRL,Q92835:INPP5D,Q9UGB7:MIOX
hsa00310	Metabolism	Amino acid metabolism	Lysine degradation	5	655	63	8475	0.543093719161313	0.999999999999999	1.02689930934206	O75936:BBOX1,P49189:ALDH9A1,P51648:ALDH3A2,Q8NBJ5:COLGALT1,Q9H7B4:SMYD3
hsa04730	Organismal Systems	Nervous system	Long-term depression	5	655	63	8475	0.543093719161313	0.999999999999999	1.02689930934206	P27361:MAPK3,P30153:PPP2R1A,P30154:PPP2R1B,P62714:PPP2CB,P67775:PPP2CA
hsa04611	Organismal Systems	Immune system	Platelet activation	10	655	129	8475	0.544116412489656	0.999999999999999	1.00301793005503	O14974:PPP1R12A,P00734:F2,P16885:PLCG2,P27361:MAPK3,P36873:PPP1CC,P48736:PIK3CG,P62136:PPP1CA,P62140:PPP1CB,Q13094:LCP2,Q86UX7:FERMT3
hsa05212	Human Diseases	Cancer: specific types	Pancreatic cancer	6	655	77	8475	0.553315691465723	0.999999999999999	1.00822841280857	P11802:CDK4,P23443:RPS6KB1,P27361:MAPK3,P38936:CDKN1A,P40763:STAT3,Q9UBS0:RPS6KB2
hsa04140	Cellular Processes	Transport and catabolism	Autophagy - animal	13	655	170	8475	0.558284429620913	0.999999999999999	0.989447687471935	O95352:ATG7,P05198:EIF2S1,P07858:CTSB,P23443:RPS6KB1,P27361:MAPK3,P49754:VPS41,P62714:PPP2CB,P67775:PPP2CA,Q14457:BECN1,Q676U5:ATG16L1,Q9H8Y8:GORASP2,Q9NT62:ATG3,Q9UBS0:RPS6KB2
hsa04921	Organismal Systems	Endocrine system	Oxytocin signaling pathway	12	655	157	8475	0.559983857477115	0.999999999999999	0.98896290173579	O00418:EEF2K,O14974:PPP1R12A,P13639:EEF2,P27361:MAPK3,P36873:PPP1CC,P38936:CDKN1A,P48736:PIK3CG,P62136:PPP1CA,P62140:PPP1CB,Q13163:MAP2K5,Q13557:CAMK2D,Q9BXT2:CACNG6
hsa03320	Organismal Systems	Endocrine system	PPAR signaling pathway	6	655	79	8475	0.578968423039024	0.999999999999999	0.982703642864045	O95864:FADS2,P06858:LPL,P09110:ACAA1,P33121:ACSL1,Q01581:HMGCS1,Q13418:ILK
hsa05166	Human Diseases	Infectious disease: viral	Human T-cell leukemia virus 1 infection	17	655	226	8475	0.583861287742105	0.999999999999999	0.973282442748092	O43684:BUB3,P06746:POLB,P11802:CDK4,P17693:HLA-G,P20226:TBP,P24941:CDK2,P27361:MAPK3,P30281:CCND3,P38936:CDKN1A,P60006:ANAPC15,P62826:RAN,P98170:XIAP,Q13315:ATM,Q92793:CREBBP,Q99759:MAP3K3,Q9UJX3:ANAPC7,Q9Y6D9:MAD1L1
hsa00130	Metabolism	Metabolism of cofactors and vitamins	Ubiquinone and other terpenoid-quinone biosynthesis	1	655	11	8475	0.587426590489686	0.999999999999999	1.17626648160999	P15559:NQO1
hsa00563	Metabolism	Glycan biosynthesis and metabolism	Glycosylphosphatidylinositol (GPI)-anchor biosynthesis	2	655	26	8475	0.607880487711838	0.999999999999999	0.995302407516148	P80108:GPLD1,Q96S52:PIGS
hsa00592	Metabolism	Lipid metabolism	alpha-Linolenic acid metabolism	2	655	26	8475	0.607880487711838	0.999999999999999	0.995302407516148	O95864:FADS2,P09110:ACAA1
hsa05211	Human Diseases	Cancer: specific types	Renal cell carcinoma	5	655	69	8475	0.625462726697124	0.999999999999999	0.937603717225357	P27361:MAPK3,P38936:CDKN1A,P62877:RBX1,Q15369:ELOC,Q92793:CREBBP
hsa04012	Environmental Information Processing	Signal transduction	ErbB signaling pathway	6	655	84	8475	0.63964516739962	0.999999999999999	0.924209378407852	P16885:PLCG2,P23443:RPS6KB1,P27361:MAPK3,P38936:CDKN1A,Q13557:CAMK2D,Q9UBS0:RPS6KB2
hsa04146	Cellular Processes	Transport and catabolism	Peroxisome	6	655	84	8475	0.63964516739962	0.999999999999999	0.924209378407852	P09110:ACAA1,P33121:ACSL1,P33897:ABCD1,P34913:EPHX2,Q15126:PMVK,Q9Y2Q3:GSTK1
hsa04216	Cellular Processes	Cell growth and death	Ferroptosis	3	655	42	8475	0.640525117356073	0.999999999999999	0.924209378407852	O95352:ATG7,P33121:ACSL1,P48507:GCLM
hsa05219	Human Diseases	Cancer: specific types	Bladder cancer	3	655	42	8475	0.640525117356073	0.999999999999999	0.924209378407852	P11802:CDK4,P27361:MAPK3,P38936:CDKN1A
hsa00564	Metabolism	Lipid metabolism	Glycerophospholipid metabolism	7	655	98	8475	0.641679162515058	0.999999999999999	0.924209378407852	O75608:LYPLA1,O95372:LYPLA2,P04180:LCAT,P23743:DGKA,Q8IY17:PNPLA6,Q8TCT1:PHOSPHO1,Q9NPB8:GPCPD1
hsa05162	Human Diseases	Infectious disease: viral	Measles	10	655	140	8475	0.649584703871633	0.999999999999999	0.924209378407852	P05198:EIF2S1,P11802:CDK4,P19525:EIF2AK2,P19784:CSNK2A2,P24941:CDK2,P30281:CCND3,P40763:STAT3,P55265:ADAR,P63244:RACK1,P67870:CSNK2B
hsa05167	Human Diseases	Infectious disease: viral	Kaposi sarcoma-associated herpesvirus infection	14	655	195	8475	0.653746278979176	0.999999999999999	0.928948913681738	P09038:FGF2,P11802:CDK4,P16885:PLCG2,P17693:HLA-G,P19525:EIF2AK2,P27361:MAPK3,P38936:CDKN1A,P40763:STAT3,P48736:PIK3CG,P49137:MAPKAPK2,Q12933:TRAF2,Q14457:BECN1,Q92793:CREBBP,Q9NT62:ATG3
hsa05170	Human Diseases	Infectious disease: viral	Human immunodeficiency virus 1 infection	15	655	210	8475	0.664243916599959	0.999999999999999	0.924209378407852	P16885:PLCG2,P17693:HLA-G,P23443:RPS6KB1,P27361:MAPK3,P46734:MAP2K3,P53667:LIMK1,P62877:RBX1,Q12933:TRAF2,Q13315:ATM,Q13619:CUL4A,Q15369:ELOC,Q9NRW3:APOBEC3C,Q9UBS0:RPS6KB2,Q9Y3Z3:SAMHD1,Q9Y6Q5:AP1M2
hsa01040	Metabolism	Lipid metabolism	Biosynthesis of unsaturated fatty acids	2	655	29	8475	0.667744053769227	0.999999999999999	0.892340089497236	O95864:FADS2,P09110:ACAA1
hsa00860	Metabolism	Metabolism of cofactors and vitamins	Porphyrin metabolism	3	655	44	8475	0.671923915839644	0.999999999999999	0.882199861207495	P06132:UROD,P07814:EPRS1,P08236:GUSB
hsa04261	Organismal Systems	Circulatory system	Adrenergic signaling in cardiomyocytes	11	655	157	8475	0.677536981638922	0.999999999999999	0.906549326591141	P27361:MAPK3,P30153:PPP2R1A,P30154:PPP2R1B,P36873:PPP1CC,P48736:PIK3CG,P62136:PPP1CA,P62140:PPP1CB,P62714:PPP2CB,P67775:PPP2CA,Q13557:CAMK2D,Q9BXT2:CACNG6
hsa05210	Human Diseases	Cancer: specific types	Colorectal cancer	6	655	88	8475	0.684238588130463	0.999999999999999	0.882199861207495	P23443:RPS6KB1,P27361:MAPK3,P38936:CDKN1A,P43246:MSH2,P52701:MSH6,Q9UBS0:RPS6KB2
hsa01523	Human Diseases	Drug resistance: antineoplastic	Antifolate resistance	2	655	30	8475	0.685987826502226	0.999999999999999	0.862595419847328	P31939:ATIC,P34896:SHMT1
hsa04068	Environmental Information Processing	Signal transduction	FoxO signaling pathway	9	655	132	8475	0.700892485720227	0.999999999999999	0.882199861207495	P24941:CDK2,P27361:MAPK3,P38936:CDKN1A,P40763:STAT3,Q13043:STK4,Q13315:ATM,Q92793:CREBBP,Q93009:USP7,Q99873:PRMT1
hsa00514	Metabolism	Glycan biosynthesis and metabolism	Other types of O-glycan biosynthesis	3	655	46	8475	0.701261757583441	0.999999999999999	0.843843345502821	O15294:OGT,Q8NBJ5:COLGALT1,Q9Y2G5:POFUT2
hsa04217	Cellular Processes	Cell growth and death	Necroptosis	11	655	160	8475	0.701514212291646	0.999999999999999	0.889551526717557	O00429:DNM1L,P06737:PYGL,P09874:PARP1,P11216:PYGB,P19525:EIF2AK2,P40763:STAT3,P42226:STAT6,P98170:XIAP,Q12933:TRAF2,Q13557:CAMK2D,Q8WUX9:CHMP7
hsa00140	Metabolism	Lipid metabolism	Steroid hormone biosynthesis	4	655	61	8475	0.704333981754272	0.999999999999999	0.848454511325241	P49888:SULT1E1,P52895:AKR1C2,Q16678:CYP1B1,Q6UWP2:DHRS11
hsa00590	Metabolism	Lipid metabolism	Arachidonic acid metabolism	4	655	61	8475	0.704333981754272	0.999999999999999	0.848454511325241	P16152:CBR1,P34913:EPHX2,Q8N8N7:PTGR2,Q8TBF2:PRXL2B
hsa04934	Human Diseases	Endocrine and metabolic disease	Cushing syndrome	11	655	161	8475	0.709257576654482	0.999999999999999	0.884026361955336	O00255:MEN1,P11802:CDK4,P24941:CDK2,P27361:MAPK3,P35869:AHR,P38936:CDKN1A,P40818:USP8,Q13557:CAMK2D,Q15291:RBBP5,Q96C12:ARMC5,Q9UBL3:ASH2L
hsa04115	Cellular Processes	Cell growth and death	p53 signaling pathway	5	655	76	8475	0.7093709379117	0.999999999999999	0.851245480112495	P11802:CDK4,P24941:CDK2,P30281:CCND3,P38936:CDKN1A,Q13315:ATM
hsa05214	Human Diseases	Cancer: specific types	Glioma	5	655	76	8475	0.7093709379117	0.999999999999999	0.851245480112495	P11802:CDK4,P16885:PLCG2,P27361:MAPK3,P38936:CDKN1A,Q13557:CAMK2D
hsa05418	Human Diseases	Cardiovascular disease	Fluid shear stress and atherosclerosis	10	655	149	8475	0.724847271142152	0.999999999999999	0.868384650853015	P00966:ASS1,P08263:GSTA1,P0CG30:GSTT2B,P15559:NQO1,P28161:GSTM2,Q13163:MAP2K5,Q16772:GSTA3,Q92974:ARHGEF2,P0CG29:GSTT2,Q7RTV2:GSTA5
hsa04722	Organismal Systems	Nervous system	Neurotrophin signaling pathway	8	655	121	8475	0.727669517270879	0.999999999999999	0.855466532079995	P16885:PLCG2,P27361:MAPK3,P49137:MAPKAPK2,P51812:RPS6KA3,Q13163:MAP2K5,Q13557:CAMK2D,Q99759:MAP3K3,Q9Y5V3:MAGED1
hsa04071	Environmental Information Processing	Signal transduction	Sphingolipid signaling pathway	8	655	122	8475	0.736078181822081	0.999999999999999	0.848454511325241	O95470:SGPL1,P27361:MAPK3,P30153:PPP2R1A,P30154:PPP2R1B,P62714:PPP2CB,P67775:PPP2CA,Q12933:TRAF2,Q9NRA0:SPHK2
hsa00040	Metabolism	Carbohydrate metabolism	Pentose and glucuronate interconversions	3	655	49	8475	0.741456697210773	0.999999999999999	0.79217946720673	O60218:AKR1B10,O60701:UGDH,P08236:GUSB
hsa04520	Cellular Processes	Cellular community - eukaryotes	Adherens junction	6	655	94	8475	0.744054526321625	0.999999999999999	0.825889231768719	P18031:PTPN1,P19784:CSNK2A2,P27361:MAPK3,P67870:CSNK2B,Q8WWI1:LMO7,Q92793:CREBBP
hsa05020	Human Diseases	Neurodegenerative disease	Prion disease	19	655	279	8475	0.752591161848786	0.999999999999999	0.88114585898383	O00231:PSMD11,O00487:PSMD14,P04350:TUBB4A,P05198:EIF2S1,P07437:TUBB,P17980:PSMC3,P19784:CSNK2A2,P27361:MAPK3,P35998:PSMC2,P43686:PSMC4,P62191:PSMC1,P62195:PSMC5,P62333:PSMC6,P67870:CSNK2B,P68371:TUBB4B,Q13509:TUBB3,Q13885:TUBB2A,Q9BUF5:TUBB6,Q9BVA1:TUBB2B
hsa04215	Cellular Processes	Cell growth and death	Apoptosis - multiple species	2	655	35	8475	0.765163782465965	0.999999999999999	0.739367502726281	P98170:XIAP,Q14457:BECN1
hsa00910	Metabolism	Energy metabolism	Nitrogen metabolism	1	655	18	8475	0.765280493964856	0.999999999999999	0.71882951653944	P31327:CPS1
hsa04979	Organismal Systems	Digestive system	Cholesterol metabolism	3	655	52	8475	0.777233079222676	0.999999999999999	0.746476805637111	P04180:LCAT,P06858:LPL,Q9H0X9:OSBPL5
hsa00760	Metabolism	Metabolism of cofactors and vitamins	Nicotinate and nicotinamide metabolism	2	655	36	8475	0.778747410002345	0.999999999999999	0.71882951653944	Q06278:AOX1,Q9NXA8:SIRT5
hsa05130	Human Diseases	Infectious disease: bacterial	Pathogenic Escherichia coli infection	17	655	256	8475	0.778925330424326	0.999999999999999	0.85922590648855	O43739:CYTH3,O95487:SEC24B,P00734:F2,P04350:TUBB4A,P04406:GAPDH,P07437:TUBB,P23396:RPS3,P27361:MAPK3,P35579:MYH9,P49755:TMED10,P68371:TUBB4B,Q12933:TRAF2,Q13509:TUBB3,Q13885:TUBB2A,Q92974:ARHGEF2,Q9BUF5:TUBB6,Q9BVA1:TUBB2B
hsa05012	Human Diseases	Neurodegenerative disease	Parkinson disease	18	655	272	8475	0.788921959436513	0.999999999999999	0.856252806466098	O00231:PSMD11,O00487:PSMD14,P04350:TUBB4A,P05198:EIF2S1,P07437:TUBB,P17980:PSMC3,P22314:UBA1,P35998:PSMC2,P43686:PSMC4,P62191:PSMC1,P62195:PSMC5,P62333:PSMC6,P68371:TUBB4B,Q13509:TUBB3,Q13557:CAMK2D,Q13885:TUBB2A,Q9BUF5:TUBB6,Q9BVA1:TUBB2B
hsa00830	Metabolism	Metabolism of cofactors and vitamins	Retinol metabolism	4	655	69	8475	0.791136587191502	0.999999999999999	0.750082973780285	O94788:ALDH1A2,P00352:ALDH1A1,P47895:ALDH1A3,Q06278:AOX1
hsa05216	Human Diseases	Cancer: specific types	Thyroid cancer	2	655	37	8475	0.791638024882027	0.999999999999999	0.699401691768104	P27361:MAPK3,P38936:CDKN1A
hsa04750	Organismal Systems	Sensory system	Inflammatory mediator regulation of TRP channels	6	655	100	8475	0.795274469287106	0.999999999999999	0.776335877862595	P16885:PLCG2,P36873:PPP1CC,P46734:MAP2K3,P62136:PPP1CA,P62140:PPP1CB,Q13557:CAMK2D
hsa05231	Human Diseases	Cancer: overview	Choline metabolism in cancer	6	655	100	8475	0.795274469287106	0.999999999999999	0.776335877862595	O75608:LYPLA1,P23443:RPS6KB1,P23743:DGKA,P27361:MAPK3,Q9UBS0:RPS6KB2,Q9NPB8:GPCPD1
hsa05022	Human Diseases	Neurodegenerative disease	Pathways of neurodegeneration - multiple diseases	33	655	482	8475	0.796196009068363	0.999999999999999	0.885860441544455	O00231:PSMD11,O00487:PSMD14,O75935:DCTN3,P04350:TUBB4A,P05198:EIF2S1,P07437:TUBB,P17980:PSMC3,P19784:CSNK2A2,P22314:UBA1,P22352:GPX3,P27361:MAPK3,P35998:PSMC2,P42025:ACTR1B,P43686:PSMC4,P46734:MAP2K3,P61163:ACTR1A,P62191:PSMC1,P62195:PSMC5,P62333:PSMC6,P67870:CSNK2B,P68371:TUBB4B,Q00535:CDK5,Q12933:TRAF2,Q13148:TARDBP,Q13509:TUBB3,Q13557:CAMK2D,Q13885:TUBB2A,Q14203:DCTN1,Q14457:BECN1,Q96SL4:GPX7,…
hsa00531	Metabolism	Glycan biosynthesis and metabolism	Glycosaminoglycan degradation	1	655	20	8475	0.800232837225492	0.999999999999999	0.646946564885496	P08236:GUSB
hsa04920	Organismal Systems	Endocrine system	Adipocytokine signaling pathway	4	655	70	8475	0.800399817554618	0.999999999999999	0.739367502726281	O00763:ACACB,P33121:ACSL1,P40763:STAT3,Q12933:TRAF2
hsa04310	Environmental Information Processing	Signal transduction	Wnt signaling pathway	11	655	175	8475	0.804083345580615	0.999999999999999	0.81330425299891	P19784:CSNK2A2,P30281:CCND3,P56545:CTBP2,P62877:RBX1,P67870:CSNK2B,Q04724:TLE1,Q13363:CTBP1,Q13557:CAMK2D,Q8N163:CCAR2,Q92793:CREBBP,Q9BZK7:TBL1XR1
hsa04340	Environmental Information Processing	Signal transduction	Hedgehog signaling pathway	3	655	55	8475	0.808839912230419	0.999999999999999	0.705759888965996	O43323:DHH,P25098:GRK2,Q14623:IHH
hsa05010	Human Diseases	Neurodegenerative disease	Alzheimer disease	26	655	389	8475	0.811193701833074	0.999999999999999	0.864812888792951	O00231:PSMD11,O00487:PSMD14,P04350:TUBB4A,P04406:GAPDH,P05198:EIF2S1,P06858:LPL,P07437:TUBB,P17980:PSMC3,P19525:EIF2AK2,P19784:CSNK2A2,P27361:MAPK3,P35998:PSMC2,P43686:PSMC4,P62191:PSMC1,P62195:PSMC5,P62333:PSMC6,P67870:CSNK2B,P68371:TUBB4B,Q00535:CDK5,Q12933:TRAF2,Q13509:TUBB3,Q13564:NAE1,Q13885:TUBB2A,Q14457:BECN1,Q9BUF5:TUBB6,Q9BVA1:TUBB2B
hsa04141	Genetic Information Processing	Folding, sorting and degradation	Protein processing in endoplasmic reticulum	11	655	177	8475	0.815552524019533	0.999999999999999	0.80411437443395	O95155:UBE4B,O95487:SEC24B,P02511:CRYAB,P05198:EIF2S1,P62877:RBX1,Q12933:TRAF2,Q14697:GANAB,Q8TAT6:NPLOC4,Q9NR31:SAR1A,Q9Y263:PLAA,Q9Y4L1:HYOU1
hsa05218	Human Diseases	Cancer: specific types	Melanoma	4	655	73	8475	0.826207234123231	0.999999999999999	0.708982536860818	P09038:FGF2,P11802:CDK4,P27361:MAPK3,P38936:CDKN1A
hsa04728	Organismal Systems	Nervous system	Dopaminergic synapse	8	655	135	8475	0.829226466610881	0.999999999999999	0.766751484308736	P30153:PPP2R1A,P30154:PPP2R1B,P36873:PPP1CC,P62136:PPP1CA,P62140:PPP1CB,P62714:PPP2CB,P67775:PPP2CA,Q13557:CAMK2D
hsa04660	Organismal Systems	Immune system	T cell receptor signaling pathway	7	655	121	8475	0.836073813043628	0.999999999999999	0.748533215569996	P11802:CDK4,P27361:MAPK3,P30153:PPP2R1A,P30154:PPP2R1B,P62714:PPP2CB,P67775:PPP2CA,Q13094:LCP2
hsa04961	Organismal Systems	Excretory system	Endocrine and other factor-regulated calcium reabsorption	3	655	58	8475	0.83657830224771	0.999999999999999	0.669255067122927	P50570:DNM2,P53675:CLTCL1,Q00610:CLTC
hsa05213	Human Diseases	Cancer: specific types	Endometrial cancer	3	655	59	8475	0.845021223031936	0.999999999999999	0.657911760900505	P27361:MAPK3,P38936:CDKN1A,Q13418:ILK
hsa04270	Organismal Systems	Circulatory system	Vascular smooth muscle contraction	8	655	138	8475	0.846609410604441	0.999999999999999	0.750082973780285	O14974:PPP1R12A,P27361:MAPK3,P35579:MYH9,P36873:PPP1CC,P62136:PPP1CA,P62140:PPP1CB,P62736:ACTA2,P63267:ACTG2
hsa04371	Environmental Information Processing	Signal transduction	Apelin signaling pathway	8	655	138	8475	0.846609410604441	0.999999999999999	0.750082973780285	P23443:RPS6KB1,P27361:MAPK3,P48736:PIK3CG,P62736:ACTA2,P62753:RPS6,Q14457:BECN1,Q9NRA0:SPHK2,Q9UBS0:RPS6KB2
hsa05208	Human Diseases	Cancer: overview	Chemical carcinogenesis - reactive oxygen species	14	655	229	8475	0.855229492427185	0.999999999999999	0.791026367545585	P08263:GSTA1,P0CG30:GSTT2B,P15559:NQO1,P16152:CBR1,P18031:PTPN1,P27361:MAPK3,P28161:GSTM2,P34913:EPHX2,P35869:AHR,P52895:AKR1C2,Q16678:CYP1B1,Q16772:GSTA3,P0CG29:GSTT2,Q7RTV2:GSTA5
hsa05222	Human Diseases	Cancer: specific types	Small cell lung cancer	5	655	93	8475	0.855510641983754	0.999999999999999	0.695641467618813	P11802:CDK4,P24941:CDK2,P38936:CDKN1A,P98170:XIAP,Q12933:TRAF2
hsa04530	Cellular Processes	Cellular community - eukaryotes	Tight junction	10	655	171	8475	0.860916055420773	0.999999999999999	0.756662648988884	P11802:CDK4,P12004:PCNA,P30153:PPP2R1A,P30154:PPP2R1B,P35579:MYH9,P62714:PPP2CB,P67775:PPP2CA,Q01196:RUNX1,Q92797:SYMPK,Q92974:ARHGEF2
hsa04914	Organismal Systems	Endocrine system	Progesterone-mediated oocyte maturation	6	655	112	8475	0.873629293367643	0.999999999999999	0.693157033805889	P24941:CDK2,P27361:MAPK3,P51812:RPS6KA3,P60006:ANAPC15,Q9UJX3:ANAPC7,Q9Y6D9:MAD1L1
hsa04390	Environmental Information Processing	Signal transduction	Hippo signaling pathway	9	655	159	8475	0.875413170195034	0.999999999999999	0.732392337606222	P30153:PPP2R1A,P30154:PPP2R1B,P30281:CCND3,P36873:PPP1CC,P62136:PPP1CA,P62140:PPP1CB,P62714:PPP2CB,P67775:PPP2CA,Q13625:TP53BP2
hsa04721	Organismal Systems	Nervous system	Synaptic vesicle cycle	4	655	80	8475	0.875788934016045	0.999999999999999	0.646946564885496	P46459:NSF,P50570:DNM2,P53675:CLTCL1,Q00610:CLTC
hsa04930	Human Diseases	Endocrine and metabolic disease	Type II diabetes mellitus	2	655	46	8475	0.880705293474481	0.999999999999999	0.562562230335214	P19367:HK1,P27361:MAPK3
hsa05165	Human Diseases	Infectious disease: viral	Human papillomavirus infection	21	655	338	8475	0.881203306337266	0.999999999999999	0.803898098378427	P04004:VTN,P11802:CDK4,P17693:HLA-G,P19525:EIF2AK2,P20226:TBP,P23443:RPS6KB1,P24941:CDK2,P27361:MAPK3,P30153:PPP2R1A,P30154:PPP2R1B,P30281:CCND3,P38936:CDKN1A,P62191:PSMC1,P62714:PPP2CB,P67775:PPP2CA,Q13315:ATM,Q13547:HDAC1,Q14839:CHD4,Q92769:HDAC2,Q92793:CREBBP,Q9UBS0:RPS6KB2
hsa00650	Metabolism	Carbohydrate metabolism	Butanoate metabolism	1	655	27	8475	0.886420381005098	0.999999999999999	0.47921967769296	Q01581:HMGCS1
hsa05161	Human Diseases	Infectious disease: viral	Hepatitis B	9	655	162	8475	0.888274744216147	0.999999999999999	0.71882951653944	O00571:DDX3X,P12004:PCNA,P24941:CDK2,P27361:MAPK3,P38936:CDKN1A,P40763:STAT3,P42226:STAT6,P46734:MAP2K3,Q92793:CREBBP
hsa04070	Environmental Information Processing	Signal transduction	Phosphatidylinositol signaling system	5	655	100	8475	0.894731862204035	0.999999999999999	0.646946564885496	P16885:PLCG2,P23743:DGKA,P32019:INPP5B,Q01968:OCRL,Q92835:INPP5D
hsa05144	Human Diseases	Infectious disease: parasitic	Malaria	2	655	48	8475	0.894997631662134	0.999999999999999	0.53912213740458	P68871:HBB,P69905:HBA1
hsa01522	Human Diseases	Drug resistance: antineoplastic	Endocrine resistance	5	655	101	8475	0.899509899270473	0.999999999999999	0.640541153351976	P11802:CDK4,P23443:RPS6KB1,P27361:MAPK3,P38936:CDKN1A,Q9UBS0:RPS6KB2
hsa04142	Cellular Processes	Transport and catabolism	Lysosome	7	655	135	8475	0.905903080765535	0.999999999999999	0.670907548770144	O00203:AP3B1,P07858:CTSB,P08236:GUSB,P53675:CLTCL1,Q00610:CLTC,Q9Y587:AP4S1,Q9Y6Q5:AP1M2
hsa04144	Cellular Processes	Transport and catabolism	Endocytosis	15	655	261	8475	0.913929713800353	0.999999999999999	0.743616741247697	O43739:CYTH3,P17693:HLA-G,P25098:GRK2,P29590:PML,P40818:USP8,P50570:DNM2,P53675:CLTCL1,Q00610:CLTC,Q8N6H7:ARFGAP2,Q8WUX9:CHMP7,Q92538:GBF1,Q96P47:AGAP3,Q9BXF6:RAB11FIP5,Q9NZD8:SPG21,Q9UBQ0:VPS29
hsa05142	Human Diseases	Infectious disease: parasitic	Chagas disease	5	655	105	8475	0.9167870518812	0.999999999999999	0.616139585605234	P27361:MAPK3,P30153:PPP2R1A,P30154:PPP2R1B,P62714:PPP2CB,P67775:PPP2CA
hsa00020	Metabolism	Carbohydrate metabolism	Citrate cycle (TCA cycle)	1	655	31	8475	0.91776104952535	0.999999999999999	0.417384880571288	P21399:ACO1
hsa04622	Organismal Systems	Immune system	RIG-I-like receptor signaling pathway	3	655	71	8475	0.920180698248559	0.999999999999999	0.54671540694549	O00571:DDX3X,P55265:ADAR,Q12933:TRAF2
hsa04917	Organismal Systems	Endocrine system	Prolactin signaling pathway	3	655	71	8475	0.920180698248559	0.999999999999999	0.54671540694549	P07902:GALT,P27361:MAPK3,P40763:STAT3
hsa04935	Organismal Systems	Endocrine system	Growth hormone synthesis, secretion and action	6	655	123	8475	0.921754649274123	0.999999999999999	0.631167380376094	P16885:PLCG2,P27361:MAPK3,P35858:IGFALS,P40763:STAT3,P46734:MAP2K3,Q92793:CREBBP
hsa05034	Human Diseases	Substance dependence	Alcoholism	8	655	156	8475	0.923281586022101	0.999999999999999	0.663534938344099	O14929:HAT1,O15379:HDAC3,P27361:MAPK3,P36873:PPP1CC,P62136:PPP1CA,P62140:PPP1CB,Q13547:HDAC1,Q92769:HDAC2
hsa00510	Metabolism	Glycan biosynthesis and metabolism	N-Glycan biosynthesis	2	655	53	8475	0.924051501100046	0.999999999999999	0.488261558404148	O60762:DPM1,Q14697:GANAB
hsa05230	Human Diseases	Cancer: overview	Central carbon metabolism in cancer	3	655	72	8475	0.924626450828745	0.999999999999999	0.53912213740458	P17858:PFKL,P19367:HK1,P27361:MAPK3
hsa04936	Human Diseases	Endocrine and metabolic disease	Alcoholic liver disease	7	655	141	8475	0.92697485103541	0.999999999999999	0.64235829137567	O00763:ACACB,P46734:MAP2K3,P49189:ALDH9A1,P51648:ALDH3A2,P62995:TRA2B,Q13085:ACACA,Q13595:TRA2A
hsa05200	Human Diseases	Cancer: overview	Pathways in cancer	34	655	545	8475	0.927014415563466	0.999999999999999	0.807199383710344	P00734:F2,P08263:GSTA1,P09038:FGF2,P0CG30:GSTT2B,P11802:CDK4,P15559:NQO1,P16885:PLCG2,P23443:RPS6KB1,P24941:CDK2,P27361:MAPK3,P28161:GSTM2,P29590:PML,P30281:CCND3,P38936:CDKN1A,P40763:STAT3,P42226:STAT6,P43246:MSH2,P52701:MSH6,P56545:CTBP2,P62877:RBX1,P98170:XIAP,Q01196:RUNX1,Q12933:TRAF2,Q13043:STK4,Q13363:CTBP1,Q13547:HDAC1,Q13557:CAMK2D,Q15369:ELOC,Q16772:GSTA3,Q92769:HDAC2,Q92793:CREBBP,Q9UBS…
hsa00600	Metabolism	Lipid metabolism	Sphingolipid metabolism	2	655	54	8475	0.928870798171159	0.999999999999999	0.47921967769296	O95470:SGPL1,Q9NRA0:SPHK2
hsa04666	Organismal Systems	Immune system	Fc gamma R-mediated phagocytosis	8	655	158	8475	0.929305962102274	0.999999999999999	0.655135761909363	P16885:PLCG2,P23443:RPS6KB1,P27361:MAPK3,P50570:DNM2,P53667:LIMK1,Q92835:INPP5D,Q9NRA0:SPHK2,Q9UBS0:RPS6KB2
hsa04210	Cellular Processes	Cell growth and death	Apoptosis	7	655	142	8475	0.930055295481737	0.999999999999999	0.637834641436405	P05198:EIF2S1,P07858:CTSB,P09874:PARP1,P27361:MAPK3,P98170:XIAP,Q12933:TRAF2,Q13315:ATM
hsa04710	Organismal Systems	Environmental adaptation	Circadian rhythm	1	655	34	8475	0.935454641261933	0.999999999999999	0.380556802873821	P62877:RBX1
hsa00350	Metabolism	Amino acid metabolism	Tyrosine metabolism	1	655	36	8475	0.945083646958975	0.999999999999999	0.35941475826972	Q06278:AOX1
hsa04912	Organismal Systems	Endocrine system	GnRH signaling pathway	4	655	96	8475	0.945584388023154	0.999999999999999	0.53912213740458	P27361:MAPK3,P46734:MAP2K3,Q13557:CAMK2D,Q99759:MAP3K3
hsa04659	Organismal Systems	Immune system	Th17 cell differentiation	5	655	114	8475	0.946412359801063	0.999999999999999	0.567496986741663	P27361:MAPK3,P35869:AHR,P40763:STAT3,P42226:STAT6,Q01196:RUNX1
hsa05145	Human Diseases	Infectious disease: parasitic	Toxoplasmosis	5	655	114	8475	0.946412359801063	0.999999999999999	0.567496986741663	P27361:MAPK3,P40763:STAT3,P46734:MAP2K3,P48736:PIK3CG,P98170:XIAP
hsa04630	Environmental Information Processing	Signal transduction	Jak-STAT signaling pathway	8	655	165	8475	0.947270049706234	0.999999999999999	0.62734212352533	O75925:PIAS1,P17706:PTPN2,P30281:CCND3,P38936:CDKN1A,P40763:STAT3,P42226:STAT6,Q06278:AOX1,Q92793:CREBBP
hsa04668	Environmental Information Processing	Signal transduction	TNF signaling pathway	5	655	115	8475	0.949033399036568	0.999999999999999	0.562562230335214	O00429:DNM1L,P27361:MAPK3,P46734:MAP2K3,P98170:XIAP,Q12933:TRAF2
hsa04145	Cellular Processes	Transport and catabolism	Phagosome	11	655	216	8475	0.952200529008607	0.999999999999999	0.65892705682782	P04350:TUBB4A,P07437:TUBB,P17693:HLA-G,P68371:TUBB4B,Q13409:DYNC1I2,Q13509:TUBB3,Q13885:TUBB2A,Q14204:DYNC1H1,Q9BUF5:TUBB6,Q9BVA1:TUBB2B,Q9Y6G9:DYNC1LI1
hsa04960	Organismal Systems	Excretory system	Aldosterone-regulated sodium reabsorption	1	655	38	8475	0.953278041632977	0.999999999999999	0.340498192044998	P27361:MAPK3
hsa04933	Human Diseases	Endocrine and metabolic disease	AGE-RAGE signaling pathway in diabetic complications	4	655	100	8475	0.956200465017277	0.999999999999999	0.517557251908397	P11802:CDK4,P16885:PLCG2,P27361:MAPK3,P40763:STAT3
hsa05134	Human Diseases	Infectious disease: bacterial	Legionellosis	2	655	62	8475	0.958239995072624	0.999999999999999	0.417384880571288	P26641:EEF1G,Q9NR31:SAR1A
hsa04657	Organismal Systems	Immune system	IL-17 signaling pathway	4	655	101	8475	0.958538220305805	0.999999999999999	0.512432922681581	P27361:MAPK3,Q07955:SRSF1,Q12933:TRAF2,Q15717:ELAVL1
hsa04621	Organismal Systems	Immune system	NOD-like receptor signaling pathway	9	655	191	8475	0.964806974763694	0.999999999999999	0.609687862195756	O00429:DNM1L,P07858:CTSB,P27361:MAPK3,P57764:GSDMD,P98170:XIAP,Q12888:TP53BP1,Q12933:TRAF2,Q16666:IFI16,Q676U5:ATG16L1
hsa04510	Cellular Processes	Cellular community - eukaryotes	Focal adhesion	10	655	208	8475	0.96552470156458	0.999999999999999	0.622064004697592	O14974:PPP1R12A,P04004:VTN,P27361:MAPK3,P30281:CCND3,P36873:PPP1CC,P62136:PPP1CA,P62140:PPP1CB,P98170:XIAP,Q13418:ILK,Q9HBI1:PARVB
hsa05321	Human Diseases	Immune disease	Inflammatory bowel disease	2	655	65	8475	0.965913648005027	0.999999999999999	0.398120963006459	P40763:STAT3,P42226:STAT6
hsa05215	Human Diseases	Cancer: specific types	Prostate cancer	4	655	105	8475	0.966781743850168	0.999999999999999	0.492911668484188	P24941:CDK2,P27361:MAPK3,P38936:CDKN1A,Q92793:CREBBP
hsa05332	Human Diseases	Immune disease	Graft-versus-host disease	1	655	43	8475	0.968811564989009	0.999999999999999	0.30090537901651	P17693:HLA-G
hsa04664	Organismal Systems	Immune system	Fc epsilon RI signaling pathway	5	655	125	8475	0.969518399465028	0.999999999999999	0.517557251908397	P16885:PLCG2,P27361:MAPK3,P46734:MAP2K3,Q13094:LCP2,Q92835:INPP5D
hsa04940	Human Diseases	Endocrine and metabolic disease	Type I diabetes mellitus	1	655	44	8475	0.971234290906016	0.999999999999999	0.294066620402498	P17693:HLA-G
hsa04810	Cellular Processes	Cell motility	Regulation of actin cytoskeleton	11	655	229	8475	0.971447948528873	0.999999999999999	0.621520717357245	O14974:PPP1R12A,P00734:F2,P09038:FGF2,P27361:MAPK3,P35080:PFN2,P35579:MYH9,P36873:PPP1CC,P53667:LIMK1,P62136:PPP1CA,P62140:PPP1CB,Q8WYL5:SSH1
hsa04211	Organismal Systems	Aging	Longevity regulating pathway	3	655	89	8475	0.972618322808454	0.999999999999999	0.4361437516082	P06730:EIF4E,P23443:RPS6KB1,Q9UBS0:RPS6KB2
hsa04064	Environmental Information Processing	Signal transduction	NF-kappa B signaling pathway	7	655	163	8475	0.973106926940649	0.999999999999999	0.555659626282021	P09874:PARP1,P16885:PLCG2,P19784:CSNK2A2,P67870:CSNK2B,P98170:XIAP,Q12933:TRAF2,Q13315:ATM
hsa02010	Environmental Information Processing	Membrane transport	ABC transporters	1	655	45	8475	0.973469083867297	0.999999999999999	0.287531806615776	P33897:ABCD1
hsa04360	Organismal Systems	Development and regeneration	Axon guidance	8	655	182	8475	0.975182835724423	0.999999999999999	0.56874423286637	P16885:PLCG2,P27361:MAPK3,P53667:LIMK1,Q00535:CDK5,Q13418:ILK,Q13557:CAMK2D,Q16555:DPYSL2,Q8WYL5:SSH1
hsa05120	Human Diseases	Infectious disease: bacterial	Epithelial cell signaling in Helicobacter pylori infection	2	655	71	8475	0.977396785053888	0.999999999999999	0.36447693796366	P16885:PLCG2,P41240:CSK
hsa04973	Organismal Systems	Digestive system	Carbohydrate digestion and absorption	1	655	47	8475	0.97743197510133	0.999999999999999	0.275296410589573	P19367:HK1
hsa05224	Human Diseases	Cancer: specific types	Breast cancer	6	655	150	8475	0.978674141904133	0.999999999999999	0.517557251908397	P09038:FGF2,P11802:CDK4,P23443:RPS6KB1,P27361:MAPK3,P38936:CDKN1A,Q9UBS0:RPS6KB2
hsa05226	Human Diseases	Cancer: specific types	Gastric cancer	6	655	150	8475	0.978674141904133	0.999999999999999	0.517557251908397	P09038:FGF2,P23443:RPS6KB1,P24941:CDK2,P27361:MAPK3,P38936:CDKN1A,Q9UBS0:RPS6KB2
hsa04022	Environmental Information Processing	Signal transduction	cGMP-PKG signaling pathway	7	655	168	8475	0.978858820853015	0.999999999999999	0.53912213740458	O14974:PPP1R12A,P27361:MAPK3,P36873:PPP1CC,P48736:PIK3CG,P62136:PPP1CA,P62140:PPP1CB,Q14432:PDE3A
hsa04714	Organismal Systems	Environmental adaptation	Thermogenesis	11	655	238	8475	0.980344300074514	0.999999999999999	0.598017833087433	O60341:KDM1A,O96019:ACTL6A,P23443:RPS6KB1,P33121:ACSL1,P46734:MAP2K3,P51532:SMARCA4,P51812:RPS6KA3,P62753:RPS6,Q12824:SMARCB1,Q92925:SMARCD2,Q9UBS0:RPS6KB2
hsa04924	Organismal Systems	Endocrine system	Renin secretion	2	655	74	8475	0.981633263133442	0.999999999999999	0.349700845884052	P07858:CTSB,Q14432:PDE3A
hsa05030	Human Diseases	Substance dependence	Cocaine addiction	1	655	52	8475	0.984941877780893	0.999999999999999	0.248825601879037	Q00535:CDK5
hsa04913	Organismal Systems	Endocrine system	Ovarian steroidogenesis	1	655	53	8475	0.986112846563217	0.999999999999999	0.244130779202074	Q16678:CYP1B1
hsa04918	Organismal Systems	Endocrine system	Thyroid hormone synthesis	2	655	79	8475	0.987041474001226	0.999999999999999	0.327567880954682	P22352:GPX3,Q96SL4:GPX7
hsa05110	Human Diseases	Infectious disease: bacterial	Vibrio cholerae infection	1	655	54	8475	0.987192885212124	0.999999999999999	0.23960983884648	P16885:PLCG2
hsa04150	Environmental Information Processing	Signal transduction	mTOR signaling pathway	6	655	161	8475	0.987955989813641	0.999999999999999	0.482196197430183	P06730:EIF4E,P23443:RPS6KB1,P27361:MAPK3,P51812:RPS6KA3,P62753:RPS6,Q9UBS0:RPS6KB2
hsa04550	Cellular Processes	Cellular community - eukaryotes	Signaling pathways regulating pluripotency of stem cells	5	655	145	8475	0.98973516101739	0.999999999999999	0.446170044748618	P09038:FGF2,P27361:MAPK3,P40763:STAT3,Q99956:DUSP9,Q9H4L7:SMARCAD1
hsa04916	Organismal Systems	Endocrine system	Melanogenesis	3	655	105	8475	0.989992920760336	0.999999999999999	0.369683751363141	P27361:MAPK3,Q13557:CAMK2D,Q92793:CREBBP
hsa04625	Organismal Systems	Immune system	C-type lectin receptor signaling pathway	3	655	106	8475	0.990616311731532	0.999999999999999	0.366196168803111	P16885:PLCG2,P27361:MAPK3,P49137:MAPKAPK2
hsa04612	Organismal Systems	Immune system	Antigen processing and presentation	2	655	87	8475	0.992633031576891	0.999999999999999	0.297446696499079	P07858:CTSB,P17693:HLA-G
hsa04072	Environmental Information Processing	Signal transduction	Phospholipase D signaling pathway	8	655	210	8475	0.993581470625625	0.999999999999999	0.492911668484188	O43739:CYTH3,P00734:F2,P16885:PLCG2,P23743:DGKA,P27361:MAPK3,P48736:PIK3CG,P50570:DNM2,Q9NRA0:SPHK2
hsa04725	Organismal Systems	Nervous system	Cholinergic synapse	3	655	113	8475	0.994042507130885	0.999999999999999	0.343511450381679	P27361:MAPK3,P48736:PIK3CG,Q13557:CAMK2D
hsa04929	Organismal Systems	Endocrine system	GnRH secretion	1	655	64	8475	0.994303703351221	0.999999999999999	0.202170801526718	P27361:MAPK3
hsa05217	Human Diseases	Cancer: specific types	Basal cell carcinoma	1	655	64	8475	0.994303703351221	0.999999999999999	0.202170801526718	P38936:CDKN1A
hsa04010	Environmental Information Processing	Signal transduction	MAPK signaling pathway	13	655	302	8475	0.994662371338604	0.999999999999999	0.556973863808705	P04792:HSPB1,P09038:FGF2,P27361:MAPK3,P46734:MAP2K3,P49137:MAPKAPK2,P51812:RPS6KA3,Q12933:TRAF2,Q13043:STK4,Q13163:MAP2K5,Q99759:MAP3K3,Q99956:DUSP9,Q9NYL2:MAP3K20,Q9BXT2:CACNG6
hsa04658	Organismal Systems	Immune system	Th1 and Th2 cell differentiation	2	655	92	8475	0.994843196360689	0.999999999999999	0.281281115167607	P27361:MAPK3,P42226:STAT6
hsa05143	Human Diseases	Infectious disease: parasitic	African trypanosomiasis	2	655	93	8475	0.995199770096104	0.999999999999999	0.278256587047525	P68871:HBB,P69905:HBA1
hsa04380	Organismal Systems	Development and regeneration	Osteoclast differentiation	4	655	138	8475	0.995249349769062	0.999999999999999	0.375041486890143	P16885:PLCG2,P27361:MAPK3,Q12933:TRAF2,Q13094:LCP2
hsa05032	Human Diseases	Substance dependence	Morphine addiction	2	655	94	8475	0.99553213879935	0.999999999999999	0.275296410589573	P25098:GRK2,Q14432:PDE3A
hsa04148	Cellular Processes	Transport and catabolism	Efferocytosis	5	655	162	8475	0.996138896264829	0.999999999999999	0.3993497314108	P27361:MAPK3,P49137:MAPKAPK2,P49754:VPS41,Q13557:CAMK2D,Q9NRA0:SPHK2
hsa04613	Organismal Systems	Immune system	Neutrophil extracellular trap formation	8	655	221	8475	0.996347407888355	0.999999999999999	0.468377603537011	O14929:HAT1,O15379:HDAC3,O95352:ATG7,P16885:PLCG2,P27361:MAPK3,P57764:GSDMD,Q13547:HDAC1,Q92769:HDAC2
hsa05202	Human Diseases	Cancer: overview	Transcriptional misregulation in cancer	9	655	242	8475	0.996787296304707	0.999999999999999	0.481199924294997	O00255:MEN1,P17844:DDX5,P29590:PML,P38936:CDKN1A,P50750:CDK9,Q01196:RUNX1,Q13315:ATM,Q13547:HDAC1,Q92769:HDAC2
hsa04713	Organismal Systems	Environmental adaptation	Circadian entrainment	2	655	101	8475	0.997303526966711	0.999999999999999	0.256216461340791	P27361:MAPK3,Q13557:CAMK2D
hsa05163	Human Diseases	Infectious disease: viral	Human cytomegalovirus infection	8	655	227	8475	0.997332713215854	0.999999999999999	0.455997578773918	P11802:CDK4,P17693:HLA-G,P23443:RPS6KB1,P27361:MAPK3,P38936:CDKN1A,P40763:STAT3,Q12933:TRAF2,Q9UBS0:RPS6KB2
hsa05415	Human Diseases	Cardiovascular disease	Diabetic cardiomyopathy	7	655	208	8475	0.997340597287478	0.999999999999999	0.435444803288315	P04406:GAPDH,P09874:PARP1,P13807:GYS1,P36873:PPP1CC,P62136:PPP1CA,P62140:PPP1CB,Q13557:CAMK2D
hsa05416	Human Diseases	Cardiovascular disease	Viral myocarditis	3	655	127	8475	0.997644651803687	0.999999999999999	0.305644046402597	P17693:HLA-G,P78344:EIF4G2,Q04637:EIF4G1
hsa04024	Environmental Information Processing	Signal transduction	cAMP signaling pathway	8	655	230	8475	0.997724633911652	0.999999999999999	0.450049784268171	O14974:PPP1R12A,P27361:MAPK3,P36873:PPP1CC,P62136:PPP1CA,P62140:PPP1CB,Q13557:CAMK2D,Q14432:PDE3A,Q92793:CREBBP
hsa04974	Organismal Systems	Digestive system	Protein digestion and absorption	2	655	104	8475	0.997831199622409	0.999999999999999	0.248825601879037	P15085:CPA1,Q96IY4:CPB2
hsa04620	Organismal Systems	Immune system	Toll-like receptor signaling pathway	2	655	105	8475	0.997983399211964	0.999999999999999	0.246455834242094	P27361:MAPK3,P46734:MAP2K3
hsa05133	Human Diseases	Infectious disease: bacterial	Pertussis	1	655	79	8475	0.998313498608393	0.999999999999999	0.163783940477341	P27361:MAPK3
hsa05135	Human Diseases	Infectious disease: bacterial	Yersinia infection	6	655	197	8475	0.99837255742668	0.999999999999999	0.394079125818576	P27361:MAPK3,P46734:MAP2K3,P51812:RPS6KA3,P53667:LIMK1,Q12933:TRAF2,Q13094:LCP2
hsa04972	Organismal Systems	Digestive system	Pancreatic secretion	2	655	108	8475	0.998379659691701	0.999999999999999	0.23960983884648	P15085:CPA1,Q96IY4:CPB2
hsa04971	Organismal Systems	Digestive system	Gastric acid secretion	1	655	80	8475	0.998445068214337	0.999999999999999	0.161736641221374	Q13557:CAMK2D
hsa05412	Human Diseases	Cardiovascular disease	Arrhythmogenic right ventricular cardiomyopathy	1	655	84	8475	0.998876518029351	0.999999999999999	0.154034896401309	Q9BXT2:CACNG6
hsa04928	Organismal Systems	Endocrine system	Parathyroid hormone synthesis, secretion and action	2	655	114	8475	0.998956102208871	0.999999999999999	0.226998794696665	P27361:MAPK3,P38936:CDKN1A
hsa04662	Organismal Systems	Immune system	B cell receptor signaling pathway	3	655	140	8475	0.999024504270593	0.999999999999999	0.277262813522355	P16885:PLCG2,P27361:MAPK3,Q92835:INPP5D
hsa04724	Organismal Systems	Nervous system	Glutamatergic synapse	2	655	117	8475	0.99916295533107	0.999999999999999	0.221178312781366	P25098:GRK2,P27361:MAPK3
hsa04670	Organismal Systems	Immune system	Leukocyte transendothelial migration	2	655	118	8475	0.999222469823039	0.999999999999999	0.219303920300168	P16885:PLCG2,Q96FS4:SIPA1
hsa04911	Organismal Systems	Endocrine system	Insulin secretion	1	655	89	8475	0.999251768532921	0.999999999999999	0.145381250536067	Q13557:CAMK2D
hsa04260	Organismal Systems	Circulatory system	Cardiac muscle contraction	1	655	90	8475	0.999310210175056	0.999999999999999	0.143765903307888	Q9BXT2:CACNG6
hsa04727	Organismal Systems	Nervous system	GABAergic synapse	1	655	90	8475	0.999310210175056	0.999999999999999	0.143765903307888	P46459:NSF
hsa04512	Environmental Information Processing	Signaling molecules and interaction	ECM-receptor interaction	1	655	91	8475	0.999364093578197	0.999999999999999	0.142186058216593	P04004:VTN
hsa04915	Organismal Systems	Endocrine system	Estrogen signaling pathway	3	655	147	8475	0.999397295125613	0.999999999999999	0.264059822402243	P08727:KRT19,P27361:MAPK3,Q02790:FKBP4
hsa04015	Environmental Information Processing	Signal transduction	Rap1 signaling pathway	6	655	214	8475	0.999403106722945	0.999999999999999	0.362773774702147	P09038:FGF2,P27361:MAPK3,P35080:PFN2,P46734:MAP2K3,Q13094:LCP2,Q96FS4:SIPA1
hsa04062	Organismal Systems	Immune system	Chemokine signaling pathway	5	655	193	8475	0.999411622205596	0.999999999999999	0.335205474033936	P16885:PLCG2,P25098:GRK2,P27361:MAPK3,P40763:STAT3,P48736:PIK3CG
hsa04151	Environmental Information Processing	Signal transduction	PI3K-Akt signaling pathway	17	655	425	8475	0.999526068876587	0.999999999999999	0.517557251908397	P04004:VTN,P06730:EIF4E,P09038:FGF2,P11802:CDK4,P13807:GYS1,P23443:RPS6KB1,P24941:CDK2,P27361:MAPK3,P30153:PPP2R1A,P30154:PPP2R1B,P30281:CCND3,P38936:CDKN1A,P48736:PIK3CG,P62714:PPP2CB,P62753:RPS6,P67775:PPP2CA,Q9UBS0:RPS6KB2
hsa04970	Organismal Systems	Digestive system	Salivary secretion	1	655	96	8475	0.999576640329914	0.999999999999999	0.134780534351145	Q9UGM3:DMBT1
hsa05330	Human Diseases	Immune disease	Allograft rejection	1	655	96	8475	0.999576640329914	0.999999999999999	0.134780534351145	P17693:HLA-G
hsa05410	Human Diseases	Cardiovascular disease	Hypertrophic cardiomyopathy	1	655	98	8475	0.999640246326257	0.999999999999999	0.132029911201122	Q9BXT2:CACNG6
hsa04925	Organismal Systems	Endocrine system	Aldosterone synthesis and secretion	1	655	101	8475	0.999718216286741	0.999999999999999	0.128108230670395	Q13557:CAMK2D
hsa04926	Organismal Systems	Endocrine system	Relaxin signaling pathway	2	655	132	8475	0.999725032865597	0.999999999999999	0.196044413601666	P27361:MAPK3,P62736:ACTA2
hsa05417	Human Diseases	Cardiovascular disease	Lipid and atherosclerosis	6	655	228	8475	0.999744662293238	0.999999999999999	0.340498192044998	P05198:EIF2S1,P27361:MAPK3,P40763:STAT3,P46734:MAP2K3,Q12933:TRAF2,Q13557:CAMK2D
hsa04650	Organismal Systems	Immune system	Natural killer cell mediated cytotoxicity	4	655	189	8475	0.999823487846933	0.999999999999999	0.273839815824549	P16885:PLCG2,P17693:HLA-G,P27361:MAPK3,Q13094:LCP2
hsa05320	Human Diseases	Immune disease	Autoimmune thyroid disease	1	655	110	8475	0.999864665006456	0.999999999999999	0.117626648160999	P17693:HLA-G
hsa04726	Organismal Systems	Nervous system	Serotonergic synapse	1	655	115	8475	0.999909986396714	0.999999999999999	0.112512446067043	P27361:MAPK3
hsa05168	Human Diseases	Infectious disease: viral	Herpes simplex virus 1 infection	20	655	521	8475	0.999937107445403	0.999999999999999	0.496696019105947	P05198:EIF2S1,P17693:HLA-G,P19525:EIF2AK2,P23497:SP100,P29590:PML,P36873:PPP1CC,P51610:HCFC1,P62136:PPP1CA,P62140:PPP1CB,P84103:SRSF3,Q01130:SRSF2,Q07955:SRSF1,Q08170:SRSF4,Q12933:TRAF2,Q13144:EIF2B5,Q13247:SRSF6,Q16629:SRSF7,Q96SB4:SRPK1,Q9UBU9:NXF1,Q9Y5Z7:HCFC2
hsa04014	Environmental Information Processing	Signal transduction	Ras signaling pathway	5	655	235	8475	0.999960628591179	0.999999999999999	0.275296410589573	P09038:FGF2,P16885:PLCG2,P27361:MAPK3,Q13043:STK4,Q7Z569:BRAP
hsa04932	Human Diseases	Endocrine and metabolic disease	Non-alcoholic fatty liver disease	2	655	158	8475	0.999961257978678	0.999999999999999	0.163783940477341	P05198:EIF2S1,Q12933:TRAF2
hsa05322	Human Diseases	Immune disease	Systemic lupus erythematosus	2	655	161	8475	0.999969163556247	0.999999999999999	0.160732065810061	P05455:SSB,P62318:SNRPD3
hsa05140	Human Diseases	Infectious disease: parasitic	Leishmaniasis	1	655	138	8475	0.999986252770957	0.999999999999999	0.0937603717225357	P27361:MAPK3
hsa04723	Organismal Systems	Nervous system	Retrograde endocannabinoid signaling	1	655	148	8475	0.999993937382756	0.999999999999999	0.087425211471013	P27361:MAPK3
hsa05152	Human Diseases	Infectious disease: bacterial	Tuberculosis	4	655	239	8475	0.999994369992784	0.999999999999999	0.216551151426108	P27361:MAPK3,Q13557:CAMK2D,Q92793:CREBBP,Q9NRA0:SPHK2
hsa05150	Human Diseases	Infectious disease: bacterial	Staphylococcus aureus infection	1	655	151	8475	0.999995258596915	0.999999999999999	0.0856882867398008	P08727:KRT19
hsa05146	Human Diseases	Infectious disease: parasitic	Amoebiasis	1	655	162	8475	0.999998076310804	0.999999999999999	0.07986994628216	P04792:HSPB1
hsa04514	Environmental Information Processing	Signaling molecules and interaction	Cell adhesion molecules	1	655	163	8475	0.99999822788261	0.999999999999999	0.0793799466117173	P17693:HLA-G
hsa05414	Human Diseases	Cardiovascular disease	Dilated cardiomyopathy	1	655	164	8475	0.99999836752853	0.999999999999999	0.0788959225470117	Q9BXT2:CACNG6
hsa04020	Environmental Information Processing	Signal transduction	Calcium signaling pathway	4	655	314	8475	0.999999975339235	0.999999999999999	0.164827150289298	P09038:FGF2,P16885:PLCG2,Q13557:CAMK2D,Q9NRA0:SPHK2
hsa04080	Environmental Information Processing	Signaling molecules and interaction	Neuroactive ligand-receptor interaction	1	655	377	8475	0.999999999999967	0.999999999999999	0.0343207726729706	P00734:F2
hsa04740	Organismal Systems	Sensory system	Olfactory transduction	2	655	464	8475	0.999999999999999	0.999999999999999	0.0557712555935773	P25098:GRK2,Q13557:CAMK2D
