# Supplementary material for: Engineered Foxp1high Exosomes Ameliorates Systemic Lupus Erythematosus
Source: Adv Sci (Weinh). 2025 Jul 3;12(37):e15712. doi: 10.1002/advs.202415712 (PMC12499428; doi:10.1002/advs.202415712)
Supplement: Supplementary file 2 — Supporting Information [file ADVS-12-e15712-s001.zip › GO.Bubble.Up.xls]

id	Category	Term	ListHits	ListTotal	PopHits	PopTotal	p-value	q-value	Enrichment_score	Substances
GO:0008380	biological_process	RNA splicing	57	1144	181	19335	1.34043517650433e-26	5.1434412629866e-24	5.32248483560638	A0AV96:RBM47,O00422:SAP18,O43143:DHX15,O43172:PRPF4,O60231:DHX16,O75533:SF3B1,O94906:PRPF6,P09661:SNRPA1,P23246:SFPQ,P30153:PPP2R1A,P31942:HNRNPH3,P49756:RBM25,P52298:NCBP2,P61326:MAGOH,P62312:LSM6,P62318:SNRPD3,P67775:PPP2CA,P78362:SRPK2,Q01081:U2AF1,Q01130:SRSF2,Q06787:FMR1,Q08170:SRSF4,Q09161:NCBP1,Q13148:TARDBP,Q13427:PPIG,Q13523:PRPF4B,Q13838:DDX39B,Q14498:RBM39,Q14562:DHX8,Q14684:RRP1B,Q152…
GO:0000398	biological_process	mRNA splicing, via spliceosome	74	1144	189	19335	1.11202551240671e-41	9.95633508774807e-39	6.61741036741037	O00148:DDX39A,O43143:DHX15,O43172:PRPF4,O43390:HNRNPR,O43660:PLRG1,O60231:DHX16,O60508:CDC40,O75400:PRPF40A,O75494:SRSF10,O75533:SF3B1,O75643:SNRNP200,O94906:PRPF6,P09661:SNRPA1,P11940:PABPC1,P17844:DDX5,P26368:U2AF2,P31942:HNRNPH3,P31943:HNRNPH1,P38919:EIF4A3,P41223:BUD31,P42285:MTREX,P51991:HNRNPA3,P52272:HNRNPM,P52298:NCBP2,P52597:HNRNPF,P55769:SNU13,P61326:MAGOH,P61978:HNRNPK,P62312:LSM6,P623…
GO:0002181	biological_process	cytoplasmic translation	39	1144	89	19335	1.04812663514588e-24	3.31208016706097e-22	7.40615423901941	P05386:RPLP1,P05388:RPLP0,P08865:RPSA,P15880:RPS2,P18621:RPL17,P23396:RPS3,P27635:RPL10,P32969:RPL9,P35268:RPL22,P36578:RPL4,P39023:RPL3,P40429:RPL13A,P46776:RPL27A,P46778:RPL21,P46779:RPL28,P46781:RPS9,P46782:RPS5,P49207:RPL34,P49591:SARS1,P50914:RPL14,P55039:DRG2,P61247:RPS3A,P61313:RPL15,P62081:RPS7,P62241:RPS8,P62249:RPS16,P62266:RPS23,P62280:RPS11,P62424:RPL7A,P62701:RPS4X,P62753:RPS6,P62829…
GO:0006364	biological_process	rRNA processing	55	1144	116	19335	1.35813700988158e-36	9.11989002135478e-34	8.01351127320955	O00541:PES1,O00567:NOP56,O43818:RRP9,O60832:DKC1,O75607:NPM3,O75691:UTP20,O95707:POP4,P22087:FBL,P38919:EIF4A3,P42285:MTREX,P50914:RPL14,P56182:RRP1,P62081:RPS7,P62249:RPS16,P62753:RPS6,P62847:RPS24,P62913:RPL11,P78316:NOP14,P78346:RPP30,Q01780:EXOSC10,Q06265:EXOSC9,Q13601:KRR1,Q13610:PWP1,Q13895:BYSL,Q14684:RRP1B,Q14690:PDCD11,Q5JTH9:RRP12,Q5RKV6:EXOSC6,Q8NI36:WDR36,Q8TDD1:DDX54,Q92841:DDX17,Q92…
GO:0042274	biological_process	ribosomal small subunit biogenesis	36	1144	71	19335	1.09270175792033e-25	3.66874615221751e-23	8.56963459076135	O00567:NOP56,O43818:RRP9,O75691:UTP20,P06748:NPM1,P22087:FBL,P46781:RPS9,P46782:RPS5,P55769:SNU13,P61247:RPS3A,P62081:RPS7,P62241:RPS8,P62249:RPS16,P62266:RPS23,P62280:RPS11,P62701:RPS4X,P62753:RPS6,P62847:RPS24,P78316:NOP14,Q01780:EXOSC10,Q12788:TBL3,Q13601:KRR1,Q14692:BMS1,Q15269:PWP2,Q5QJE6:DNTTIP2,Q8NI36:WDR36,Q92979:EMG1,Q96G21:IMP4,Q9H0A0:NAT10,Q9H583:HEATR1,Q9H6R4:NOL6,Q9NV31:IMP3,Q9NY61:A…
GO:0005737	cellular_component	cytoplasm	499	1144	5068	19335	1.48622057965031e-39	1.14056813626878e-36	1.66411023368896	A0AV96:RBM47,A0AVT1:UBA6,O00148:DDX39A,O00255:MEN1,O00338:SULT1C2,O00418:EEF2K,O00425:IGF2BP3,O00429:DNM1L,O00567:NOP56,O00571:DDX3X,O14530:TXNDC9,O14646:CHD1,O14682:ENC1,O14802:POLR3A,O14974:PPP1R12A,O15160:POLR1C,O15355:PPM1G,O15379:HDAC3,O43164:PJA2,O43488:AKR7A2,O43681:GET3,O43776:NARS1,O60231:DHX16,O60832:DKC1,O60841:EIF5B,O75179:ANKRD17,O75382:TRIM3,O75431:MTX2,O75494:SRSF10,O75569:PRKRA,O7…
GO:0005634	cellular_component	nucleus	598	1144	5590	19335	1.12534060850396e-65	1.51133243722082e-62	1.80803789234022	A0AV96:RBM47,A5YKK6:CNOT1,O00148:DDX39A,O00231:PSMD11,O00255:MEN1,O00267:SUPT5H,O00422:SAP18,O00425:IGF2BP3,O00487:PSMD14,O00571:DDX3X,O00763:ACACB,O14530:TXNDC9,O14646:CHD1,O14647:CHD2,O14682:ENC1,O14802:POLR3A,O14929:HAT1,O15042:U2SURP,O15160:POLR1C,O15294:OGT,O15355:PPM1G,O15379:HDAC3,O43143:DHX15,O43148:RNMT,O43172:PRPF4,O43264:ZW10,O43390:HNRNPR,O43513:MED7,O43660:PLRG1,O43709:BUD23,O60216:R…
GO:0005829	cellular_component	cytosol	617	1144	5431	19335	2.7676736530972e-80	4.95598095481272e-77	1.92009852143805	A0AVT1:UBA6,A2RRP1:NBAS,A5YKK6:CNOT1,A6NIH7:UNC119B,O00231:PSMD11,O00255:MEN1,O00303:EIF3F,O00338:SULT1C2,O00418:EEF2K,O00422:SAP18,O00425:IGF2BP3,O00429:DNM1L,O00487:PSMD14,O00541:PES1,O00571:DDX3X,O00763:ACACB,O14530:TXNDC9,O14578:CIT,O14802:POLR3A,O14974:PPP1R12A,O15027:SEC16A,O15160:POLR1C,O15294:OGT,O15305:PMM2,O15371:EIF3D,O15379:HDAC3,O15460:P4HA2,O43175:PHGDH,O43252:PAPSS1,O43264:ZW10,O43…
GO:0005654	cellular_component	nucleoplasm	558	1144	3867	19335	4.50915227243191e-113	1.21115830037521e-109	2.43881118881119	O00148:DDX39A,O00231:PSMD11,O00255:MEN1,O00267:SUPT5H,O00422:SAP18,O00487:PSMD14,O00541:PES1,O00567:NOP56,O00571:DDX3X,O14646:CHD1,O14682:ENC1,O14802:POLR3A,O14929:HAT1,O14974:PPP1R12A,O15042:U2SURP,O15160:POLR1C,O15294:OGT,O15305:PMM2,O15355:PPM1G,O15379:HDAC3,O15460:P4HA2,O43143:DHX15,O43148:RNMT,O43172:PRPF4,O43390:HNRNPR,O43513:MED7,O43660:PLRG1,O43681:GET3,O43684:BUB3,O43709:BUD23,O43739:CYT…
GO:0005730	cellular_component	nucleolus	196	1144	890	19335	6.60870552224192e-62	7.10039321309672e-59	3.72206725858411	O00541:PES1,O00567:NOP56,O14974:PPP1R12A,O43143:DHX15,O43681:GET3,O43709:BUD23,O43818:RRP9,O60264:SMARCA5,O60832:DKC1,O75431:MTX2,O75533:SF3B1,O75607:NPM3,O75691:UTP20,O75935:DCTN3,O76021:RSL1D1,O95707:POP4,P06748:NPM1,P09874:PARP1,P11387:TOP1,P11388:TOP2A,P11802:CDK4,P12956:XRCC6,P13010:XRCC5,P17844:DDX5,P22087:FBL,P23396:RPS3,P23497:SP100,P29590:PML,P31327:CPS1,P36578:RPL4,P36873:PPP1CC,P38432:…
GO:0005524	molecular_function	ATP binding	202	1144	1474	19335	5.89168946765114e-31	2.4346273707863e-28	2.31617856363447	A0AVT1:UBA6,A6NHR9:SMCHD1,O00148:DDX39A,O00418:EEF2K,O00571:DDX3X,O00763:ACACB,O14578:CIT,O14646:CHD1,O14647:CHD2,O43143:DHX15,O43252:PAPSS1,O43681:GET3,O43776:NARS1,O60231:DHX16,O60264:SMARCA5,O60333:KIF1B,O75643:SNRNP200,O95340:PAPSS2,P00966:ASS1,P06737:PYGL,P07814:EPRS1,P08243:ASNS,P0C7P3:SLFN14,P11387:TOP1,P11388:TOP2A,P11586:MTHFD1,P11802:CDK4,P12956:XRCC6,P13010:XRCC5,P14868:DARS1,P17812:CT…
GO:0016887	molecular_function	ATP hydrolysis activity	95	1144	411	19335	1.62386181839089e-31	7.9303506258144e-29	3.90660890204686	A6NHR9:SMCHD1,O00148:DDX39A,O00571:DDX3X,O14646:CHD1,O14647:CHD2,O43143:DHX15,O43681:GET3,O60231:DHX16,O60264:SMARCA5,O60333:KIF1B,O75643:SNRNP200,P08240:SRPRA,P12956:XRCC6,P13010:XRCC5,P17844:DDX5,P17980:PSMC3,P17987:TCP1,P18074:ERCC2,P19447:ERCC3,P25205:MCM3,P26196:DDX6,P33897:ABCD1,P33991:MCM4,P33992:MCM5,P33993:MCM7,P35080:PFN2,P35249:RFC4,P35250:RFC2,P35998:PSMC2,P38919:EIF4A3,P40227:CCT6A,P…
GO:0003729	molecular_function	mRNA binding	57	1144	216	19335	2.54457774341625e-22	6.83473581881605e-20	4.46004516317016	A0AV96:RBM47,O00267:SUPT5H,O00571:DDX3X,O43390:HNRNPR,O60508:CDC40,O75533:SF3B1,P05455:SSB,P11940:PABPC1,P14866:HNRNPL,P15880:RPS2,P20042:EIF2S2,P23396:RPS3,P26196:DDX6,P38919:EIF4A3,P40429:RPL13A,P46782:RPS5,P49756:RBM25,P52272:HNRNPM,P52298:NCBP2,P60842:EIF4A1,P61978:HNRNPK,P62995:TRA2B,P78344:EIF4G2,P78563:ADARB1,P83731:RPL24,Q00341:HDLBP,Q04637:EIF4G1,Q06787:FMR1,Q07666:KHDRBS1,Q07955:SRSF1,Q…
GO:0003723	molecular_function	RNA binding	389	1144	1381	19335	2.88171540732412e-172	1.54805751681452e-168	4.7607357342151	A0AV96:RBM47,A5YKK6:CNOT1,O00148:DDX39A,O00267:SUPT5H,O00422:SAP18,O00425:IGF2BP3,O00541:PES1,O00567:NOP56,O00571:DDX3X,O14647:CHD2,O15042:U2SURP,O15371:EIF3D,O43143:DHX15,O43148:RNMT,O43390:HNRNPR,O43709:BUD23,O43818:RRP9,O60231:DHX16,O60508:CDC40,O60763:USO1,O60832:DKC1,O60841:EIF5B,O75179:ANKRD17,O75400:PRPF40A,O75494:SRSF10,O75533:SF3B1,O75534:CSDE1,O75569:PRKRA,O75607:NPM3,O75643:SNRNP200,O7…
GO:0003724	molecular_function	RNA helicase activity	35	1144	73	19335	5.98224018692515e-24	1.78536634912011e-21	8.1033264680525	O00148:DDX39A,O00571:DDX3X,O43143:DHX15,O60231:DHX16,O75643:SNRNP200,P17844:DDX5,P26196:DDX6,P38919:EIF4A3,P42285:MTREX,P60842:EIF4A1,Q08211:DHX9,Q13838:DDX39B,Q14147:DHX34,Q14240:EIF4A2,Q14562:DHX8,Q15477:SKIC2,Q7L014:DDX46,Q7L2E3:DHX30,Q7Z478:DHX29,Q8TDD1:DDX54,Q92499:DDX1,Q92841:DDX17,Q92900:UPF1,Q96GQ7:DDX27,Q9BQ39:DDX50,Q9BUQ8:DDX23,Q9H0S4:DDX47,Q9H2U1:DHX36,Q9NR30:DDX21,Q9NVP1:DDX18,Q9NY93:…
