# Supplementary material for: Engineered Foxp1high Exosomes Ameliorates Systemic Lupus Erythematosus
Source: Adv Sci (Weinh). 2025 Jul 3;12(37):e15712. doi: 10.1002/advs.202415712 (PMC12499428; doi:10.1002/advs.202415712)
Supplement: Supplementary file 2 — Supporting Information [file ADVS-12-e15712-s001.zip › heatmap_top50-Agg-exo vs Adh-exo.xls]

Accession_Gene Name	Adh-exo-1	Adh-exo-2	Adh-exo-3	Agg-exo-1	Agg-exo-2	Agg-exo-3
Group	Adh-exo	Adh-exo	Adh-exo	Agg-exo	Agg-exo	Agg-exo
Q9BXI9_C1QTNF6	17.95192	18.03468	17.7539	10.18158	10.26917	10
Q5QJE6_DNTTIP2	11.20704	10.89903	10.86333	17.08525	16.80315	16.74126
Q9Y4C8_RBM19	11.20704	10.89903	10.86333	16.48057	16.15448	16.10477
Q9UK61_TASOR	11.20704	10.89903	10.86333	15.69786	15.3644	15.35093
Q04837_SSBP1	20.86316	20.91337	20.76139	18.78164	18.8335	18.6969
P49761_CLK3	11.20704	10.89903	10.86333	17.28406	16.97553	16.8572
Q8WXF7_ATL1	17.96469	17.6594	17.73035	19.30063	18.99797	19.0493
Q9NXU5_ARL15	18.9417	18.87815	18.65648	16.71556	16.64071	16.38519
O60264_SMARCA5	17.42557	17.26559	17.3745	19.14066	18.9499	19.09159
Q9NRX4_PHPT1	18.23956	18.58671	18.38748	19.30258	19.62745	19.44797
P23297_S100A1	17.75305	18.17827	18.10389	19.59069	20.02202	19.90697
O94826_TOMM70	17.4089	17.51113	17.40103	19.51695	19.57086	19.49917
Q9GZL7_WDR12	17.90497	17.45628	17.40049	19.63873	19.21144	19.11292
Q9NZC9_SMARCAL1	11.20704	10.89903	10.86333	18.07174	17.69099	17.82601
Q9H8M2_BRD9	23.05297	22.46739	23.0651	26.07177	25.4396	26.11364
Q96G46_DUS3L	11.20704	10.89903	10.86333	18.39974	18.10541	17.9011
Q8IZ69_TRMT2A	11.20704	10.89903	10.86333	18.06879	17.73088	17.88416
Q9NSD9_FARSB	18.92942	19.0848	19.25208	21.28309	21.51038	21.63289
Q13630_GFUS	19.03589	19.85015	19.67942	20.08763	20.88207	20.74315
P00533_EGFR	21.88106	21.52154	21.41514	19.66786	19.25894	19.13524
Q13144_EIF2B5	18.0126	18.0872	18.23842	19.03897	19.13306	19.29716
P16455_MGMT	11.20704	10.89903	10.86333	17.97738	17.88224	17.69991
Q9UKV3_ACIN1	11.20704	10.89903	10.86333	17.26342	17.04113	17.11601
Q96Q45_TMEM237	18.44108	18.27524	18.06973	10.18158	10.26917	10
O75691_UTP20	14.12841	13.8229	13.56966	15.56949	15.31071	15.02578
Q92615_LARP4B	11.20704	10.89903	10.86333	20.29164	20.06282	20.23936
P32019_INPP5B	11.20704	10.89903	10.86333	18.36266	18.13788	18.25689
Q9NW13_RBM28	11.20704	10.89903	10.86333	18.38473	17.8767	18.06167
Q8N108_MIER1	11.20704	10.89903	10.86333	18.00997	17.7022	17.88157
P08727_KRT19	20.35115	19.88682	19.88228	21.83661	21.37452	21.32208
Q9NY61_AATF	11.20704	10.89903	10.86333	17.95841	17.81362	17.53186
Q6P1N9_TATDN1	11.20704	10.89903	10.86333	16.30778	16.15222	15.93085
Q86U86_PBRM1	11.20704	10.89903	10.86333	16.98053	16.51056	16.42841
Q96JK2_DCAF5	11.20704	10.89903	10.86333	18.23693	18.05216	18.1706
O43709_BUD23	11.20704	10.89903	10.86333	17.48289	17.41968	17.2231
A0AV96_RBM47	11.20704	10.89903	10.86333	15.82711	15.60771	15.66813
O95602_POLR1A	17.41112	17.25665	17.12999	18.85052	18.64012	18.5389
Q92783_STAM	19.54912	19.32471	19.3234	17.84073	17.66693	17.59733
P08240_SRPRA	18.57417	18.68271	18.52469	20.71348	20.83521	20.59464
O94788_ALDH1A2	11.20704	10.89903	10.86333	16.93294	16.78047	16.83326
O15484_CAPN5	20.28867	19.94319	19.94944	18.64225	18.32304	18.37143
Q96PV6_LENG8	11.20704	10.89903	10.86333	17.73836	17.20711	17.43137
Q6PJT7_ZC3H14	11.20704	10.89903	10.86333	17.04149	16.5796	16.80158
Q9H4A6_GOLPH3	18.33411	18.56328	18.53621	20.25535	20.39937	20.40362
O43854_EDIL3	26.17964	26.62469	25.73885	20.2785	20.53968	19.92437
Q6P9B9_INTS5	15.7141	15.68796	15.61747	17.49849	17.42594	17.31974
P18074_ERCC2	17.27181	17.22437	17.20686	18.98469	18.86876	18.84805
Q9UIV1_CNOT7	17.3269	17.4725	17.32301	18.48368	18.68365	18.49107
P09543_CNP	21.54381	21.84969	21.9091	20.27197	20.59835	20.59646
Q9H9Y2_RPF1	11.20704	10.89903	10.86333	17.56149	17.01275	17.28059
