# Supplementary material for: Engineered Foxp1high Exosomes Ameliorates Systemic Lupus Erythematosus
Source: Adv Sci (Weinh). 2025 Jul 3;12(37):e15712. doi: 10.1002/advs.202415712 (PMC12499428; doi:10.1002/advs.202415712)
Supplement: Supplementary file 2 — Supporting Information [file ADVS-12-e15712-s001.zip › Statistical_Raw_Data.xlsx]

## Sheet: Figure 1
D	Adh-exo	Agg-exo		E	Adh-exo	Agg-exo		G	Agg-exo		Adh-exo
	1.3	20			0.30116	2.6798			Size / nm	Concentration / ml	Size / nm	Concentration / ml
	1.4	21			0.25452	2.72644			5	32350.2	5	7435.71
	1.4	19			0.20788	2.58652			15	-22835.7	15	-12392.9
	1.4	20			0.32448	2.93632			25	-39962.1	25	-7435.71
	1.4	19			0.4644	2.7964			35	-19029	35	22307.1
									45	22832.4	45	64442.9
									55	49452.9	55	57007.1
									65	327337	65	138757
									75	746104	75	535521
									85	1.19156e+06	85	1.23714e+06
									95	1.40854e+06	95	1.72536e+06
									105	1.51894e+06	105	1712800
									115	1.48471e+06	115	1.68311e+06
									125	1.46948e+06	125	1.53203e+06
									135	1.44278e+06	135	1.35853e+06
									145	1.35899e+06	145	986657
									155	1.0277e+06	155	979100
									165	765019	165	1.04841e+06
									175	673714	175	817929
									185	593800	185	411443
									195	555748	195	309817
									205	589990	205	649403
									215	479600	215	773334
									225	361616	225	686594
									235	266457	235	711383
									245	171299	245	602351
									255	79967.1	255	394130
									265	159880	265	136334
									275	209361	275	79310
									285	213169	285	7435.71
									295	137029	295	7435.71
									305	98971.4	305	86750
									315	22852.4	315	166064
									325	53301.9	325	166064
									335	102790	335	71878.6
									345	98980	345	74357.1
									355	57100.5	355	69400
									365	38067.6	365	74357.1
									375	7608.57	375	79314.3
									385	7612.38	385	136321
									395	22833.3	395	116493
									405	68517.1	405	79314.3
									415	83747.6	415	94185.7
									425	68524.8	425	64442.9
									435	57104.3	435	22307.1
									445	15230.5	445	-7435.71
									455	-15228.6	455	0
									465	0	465	0
									475	0	475	0
									485	0	485	-7435.71
									495	0	495	29742.9
									505	0	505	42135.7
									515	0	515	22307.1
									525	0	525	22307.1
									535	0	535	42135.7
									545	0	545	29742.9
									555	0	555	-7435.71
									565	0	565	0
									575	0	575	0
									585	0	585	0
									595	0	595	0
									605	0	605	0
									615	-7612.38	615	0
									625	11418.6	625	0
									635	22837.1	635	0
									645	26643.3	645	0
									655	22837.1	655	0
									665	11418.6	665	0
									675	-7612.38	675	0
									685	0	685	0
									695	0	695	0
									705	0	705	0
									715	0	715	0
									725	0	725	0
									735	0	735	0
									745	0	745	0
									755	0	755	0
									765	0	765	0
									775	0	775	0
									785	0	785	0
									795	0	795	0
									805	0	805	0
									815	0	815	0
									825	0	825	0
									835	0	835	0
									845	0	845	0
									855	0	855	0
									865	0	865	0
									875	0	875	0
									885	0	885	0
									895	0	895	0
									905	0	905	0
									915	0	915	0
									925	0	925	0
									935	0	935	0
									945	0	945	0
									955	0	955	0
									965	0	965	0
									975	0	975	0
									985	0	985	0
									995	0	995	0

## Sheet: Figure 2
B	control	Adh-exo	Agg-exo	C	ANA	control	Adh-exo	Agg-exo	BUN	control	Adh-exo	Agg-exo
	609	473	228			528.672	482.738	466.779		33.9584	31.62	21.7038
	624	447	214			580.194	478.613	439.625		38.1472	23.0376	24.8098
	571	457	278			593.159	460.148	458.443		37.5834	29.3672	21.1489
	653	413	311			618.384	510.43	417.393		41.3826	27.3902	20.183
	629	401	257			653.501	520.381	402.458		44.3922	25.3907	17.3908
D	IgG	control	Adh-exo	Agg-exo	IgM	control	Adh-exo	Agg-exo
		792.468	745.934	649.591		326.183	274.897	216.394
		780.702	671.265	621.189		341.789	261.833	258.337
		798.271	703.194	636.173		310.39	257.281	201.8
		823.177	720.194	592.719		352.358	285.896	194.569
		810.383	691.381	571.308		301.458	243.956	203.784
E	Kidney	control	Adh-exo	Agg-exo	Skin	control	Adh-exo	Agg-exo
		8218813	6538965	3336602		3033282	1188626	913248
		7389150	6081240	1800414		3628846	1773575	604443
		7514341	6502245	2074414		2692991	1489296	703677
		8271903	6382931	2739107		3481047	1738296	829371
		7928731	6729017	3103868		3729816	1348291	718304
G	Th1	control	Adh-exo	Agg-exo	Th2	control	Adh-exo	Agg-exo
		9.17	6.8	6.27		3.26	10.14	9.32
		10.06	5.78	4.74		6.04	10.41	9.46
		11.43	5.63	5		5.69	10.33	9.97
		9.33	6.15	5.86		6.22	9.37	11.34
		10.68	5.8	5.96		5.7	9.43	9.5
H	Th17	control	Adh-exo	Agg-exo	Treg	control	Adh-exo	Agg-exo
		10.52	8.19	8.97		10.43	14.09	18.59
		10.46	8.44	6.65		10.72	14.66	18.58
		10.03	8.2	9.15		9.15	15.07	16.68
		11.7	7.85	7.79		10.17	12	16.45
		11.49	8.71	8.63		8.45	12.17	17.44

## Sheet: Figure 3
A	Spleen	Adh-exo	Agg-exo	Lymph node	Adh-exo	Agg-exo	thymus	Adh-exo	Agg-exo
		1.55	2.33		1.49	1.96		2.9	12.7
		1.56	1.94		1.5	2.13		3.19	7.1
		1.71	2.88		1.37	2.03		2.48	9.26
B	Spleen	Adh-exo	Agg-exo	Lymph node	Adh-exo	Agg-exo	thymus	Adh-exo	Agg-exo
		3530	23575		2142	22703		2732	12868
		3640	16383		1725	24109		1899	8794
		3089	19038		2419	29668		2100	12840
C	CD3	Adh-exo	Agg-exo	CD4	Adh-exo	Agg-exo
		34.05	47.15		21.47	45.43
		25.2	47.12		30.82	42.44
		25.12	47.48		24.29	41.64
		24.83	47.25		21.71	44.24
		24.11	47.13		26.71	41.38
E	Adh-exo	Agg-exo
	3.91	13.31
	3.96	13.21
	4.77	13.24

## Sheet: Figure 4
A	Th1	control	Adh-exo	Agg-exo	Th2	control	Adh-exo	Agg-exo	Th7	control	Adh-exo	Agg-exo	Treg	control	Adh-exo	Agg-exo
		9.17	6.8	6.27		2.83	4.2	4.19		8.59	7.32	6.45		12.48	16.51	24.09
		10.06	5.78	4.74		3.26	4.83	4.36		9.19	6.76	7.43		7.38	16.11	19.56
		11.43	5.63	5		2.96	4.54	3.86		9.12	7.49	7.04		7.09	16.22	18.05
B	Foxp3	control	Adh-exo	Agg-exo	IL2Ra	control	Adh-exo	Agg-exo	Tgfb1	control	Adh-exo	Agg-exo	Ctla4	control	Adh-exo	Agg-exo
		0.77	2.02	2.12		0.903131	1.70488	2.00881		0.9	1.67	1.9		1.01	1.69	3.75
		1.27	1.83	2.44		1.19998	1.58704	2.05576		1.13	1.48	2.1		1.23	1.67	2.69
		0.96	1.74	2.18		0.896892	1.74473	1.81882		0.98	1.44	1.91		0.77	1.32	2.96
D	CD44	control	Adh-exo	Agg-exo	Ki67	control	Adh-exo	Agg-exo
		17.09	16.51	20.65		20.36	22.58	24.37
		16.82	16.8	20.13		20.9	22	24.6
		16.85	16.67	20.53		20.39	22.23	23.78

## Sheet: Figure5
D	contol	Adh-exo	Agg-exo	E	control	Adh-exo	Agg-exo	G	control	siFoxp1	I	control	Agg-exo	siFoxp1
	0.625765	0.663311	0.698023		0.604643	0.646893	0.688177		1.79419	1e-05		2.67	15.7	8.36
	0.60445	0.662771	0.708956		0.60445	0.629368	0.693228		1.20581	0.00015		2.81	15.45	8.14
	0.625341	0.663204	0.682791		0.606813	0.64682	0.676243		1.25411	0.00022		2.62	15.28	7.37
J	Foxp3	control	Agg-exo	siFoxp1	IL2Ra	control	Agg-exo	siFoxp1	Tgfb1	control	Agg-exo	siFoxp1	Ctla4	control	Agg-exo	siFoxp1
		1.08	2.72	1.62		1.49106	2.12826	1.83571		1.41	1.88	1.48		1.33	3.07	2.55
		1	3.09	2.52		1.23371	2.14306	1.70488		1.48	1.92	1.44		1.48	3.02	2.35
		1.03	3.15	2.22		1.25964	2.70009	1.71278		1.38	2.47	1.58		1.74	3.86	2.46

## Sheet: Figure 6
C	control	Agg-exo	siFoxp1	Foxp1high
	406	277	326	218
	401.1	274	323.7	194
	387	265	324	241
	417.4	259.3	376.2	228
	391.3	281.3	381.3	233
D	ANA					BUN					IgG					IgM
	control	Agg-exo	siFoxp1	Foxp1high		control	Agg-exo	siFoxp1	Foxp1high		control	Agg-exo	siFoxp1	Foxp1high		control	Agg-exo	siFoxp1	Foxp1high
	499.438	433.199	466.728	392.148		35.187	21.895	26.936	17.178		778.162	651.654	699.792	550.195		297.675	207.494	248.178	189.26
	503.837	459.364	500.825	378.579		32.096	20.82	28.58	19.15		765.57	603.621	721.05	517.953		341.487	224.128	279.895	190.279
	518.192	410.576	487.857	351.431		36.994	20.473	29.351	15.091		718.749	587.48	668.359	524.279		307.058	235.286	284.837	201.792
	537.235	401.38	510.389	321.302		35.179	23.175	31.47	14.389		781.379	610.378	732.179	579.148		368.182	239.17	291.37	210.278
	521.379	452.39	492.078	342.813		41.237	25.413	30.37	16.345		801.372	632.815	701.315	513.198		327.369	214.291	301.371	175.283
E	Kidney					Skin
	control	Agg-exo	siFoxp1	Foxp1high		control	Agg-exo	siFoxp1	Foxp1high
	43520340	27619690	33215535	18738420		6956903	3224530	4738891	2088657
	59788575	28776160	37107345	19414680		7707424	3397413	4061331	1970762
	44402385	25976050	31266825	12843620		7921745	2834177	5169325	2319168
	51402815	35381940	38163915	17183920		7381951	3819583	4819570	2946285
	41371973	21471040	44826945	15618304		5831752	3571948	4289510	2175935
G	control	Agg-exo	siFoxp1	Foxp1high
	6.12	9.61	8.04	12.84
	6.52	9.58	7.43	11.51
	7.19	11.02	8.23	13.46
	5.4	9.71	7	12.05
	5.26	9.33	7.24	11.35

## Sheet: Figure S1
A	liver	Adh-exo	Agg-exo	heart	Adh-exo	Agg-exo	lung	Adh-exo	Agg-exo	kidney	Adh-exo	Agg-exo
		1.82	2.24		2.41	2.25		7.09	5.45		2.92	2.66
		2.69	1.73		2.36	2.25		5.43	5.03		2.9	2.92
		2.63	3.17		2.14	2.74		5.46	6.46		3.1	2.67
B		Adh-exo			Agg-exo
	heart	264	260	239	245	265	248
	liver	4892	4105	6220	4957	4480	6283
	lung	3398	2728	3063	3284	3414	3294
	kidney	1689	1069	1549	1895	1530	1624
C	neutrophil	Adh-exo	Agg-exo	B	Adh-exo	Agg-exo	macrophage	Adh-exo	Agg-exo
		10.92	10.95		21.99	22.85		29.58	29.63
		10.35	10.96		22.09	22.88		32.46	30.09
		9.92	11.03		24.03	22.97		30.17	28.51
		10.46	10.72		21.74	23.11		30.23	29.8
		10.2	10.59		21.6	22.79		30.8	28.61

## Sheet: Figure S2
A	control	Adh-exo	Agg-exo		B	control	induction		C	control	Adh-exo	Agg-exo
	98.09	96.45	98.58			4.94	67.36			16.81	16.8	18.93
	97.46	97.83	98.95			4.85	66.44			15.87	16.36	18.41
	99.04	98.33	98.82			4.79	65.94			16.31	16.65	17.94
D		control			Adh-exo			Agg-exo
	1:1	43.84	48.63	47.47	41.66	37.52	38.63	11.74	13	11.99
	1:4	77.13	74.71	78.57	63.56	62.2	64.24	43.25	45.41	43.77
E	CD69	control	Adh-exo	Agg-exo	CTLA-4	control	Adh-exo	Agg-exo
		7.14	8.16	9.55		7.85	9.39	11.78
		7.35	8.98	9.39		9.18	10.48	11.98
		8.13	8.01	9.12		7.75	9.19	10.95
		7.09	8.3	8.99		8.74	9.81	12.16
		6.96	7.13	8.57		8.16	9.19	11.44

## Sheet: Figure S4
B	Th1	control	Agg-exo	siFoxp1		Th2	control	Agg-exo	siFoxp1		Th17	control	Agg-exo	siFoxp1
		7.8	4.61	4.37			2.85	4.85	4.15			6.78	5.28	5.16
		8.31	3.79	4.99			2.5	4.22	4.33			7.39	5.02	5.41
		8.71	3.78	4.98			2.86	4.58	3.88			8	5.48	5.16
D		control			Agg-exo			siFoxp1
	1:1	43.84	48.63	47.47	11.74	13	11.99	26.06	26.57	27.19
	1:4	77.13	74.71	78.57	43.25	45.41	43.77	56.42	56.65	54.2
E	Activated naïve B cells					Non-switched Memory B cells					Double-negative B cells					Plasma cells
	control	Adh-exo	Agg-exo	siFoxp1		control	Adh-exo	Agg-exo	siFoxp1		control	Adh-exo	Agg-exo	siFoxp1		control	Adh-exo	Agg-exo	siFoxp1
	8.5	7.88	7.05	7.58		3.59	4.44	5.68	5.18		0.72	0.78	0.68	0.71		4.43	3.12	0.86	1.54
	8.23	8.62	6.42	7.75		3.68	4.32	5.19	5.24		0.84	0.98	0.59	0.62		4.5	2.95	0.82	1.24
	8.3	7.66	6.44	7.56		3.47	4.3	5.2	5.96		0.71	0.92	0.58	0.57		4.53	2.9	0.77	1.49
	8.09	7.45	8	7.2		3.4	4.39	5.32	5.78		0.81	0.91	0.55	0.83		4.41	2.74	0.63	1.32
	8.27	7.77	6.2	7.46		3.66	4.31	5.03	5.7		1.03	1	0.58	0.67		4.44	2.95	0.77	1.31

## Sheet: Figure S5
C	siFoxp1-exo		Foxp1high -exo
	Size / nm	Concentration / ml	Size / nm	Concentration / ml
	5	-62222.9	5	266786
	15	510371	15	94857.1
	25	802923	25	189714
	35	678466	35	521757
	45	765814	45	1.17373e+06
	55	2.21629e+06	55	1.40474e+06
	65	3585940	65	3.86471e+06
	75	4.71269e+06	75	5.83894e+06
	85	5.75246e+06	85	6.75777e+06
	95	6792200	95	6.34863e+06
	105	6.53103e+06	105	6.21811e+06
	115	5.37923e+06	115	4.45783e+06
	125	4.28949e+06	125	2.63203e+06
	135	3.33054e+06	135	1.80209e+06
	145	2976000	145	1.99183e+06
	155	2.47183e+06	155	2.24697e+06
	165	1.98591e+06	165	2.14614e+06
	175	1.49381e+06	175	1.65411e+06
	185	1.40679e+06	185	1.64797e+06
	195	983629	195	1.70126e+06
	205	603911	205	1.01362e+06
	215	703506	215	681794
	225	597669	225	426817
	235	460703	235	575003
	245	354866	245	444603
	255	516734	255	314180
	265	410897	265	243080
	275	292609	275	326071
	285	93385.7	285	207500
	295	49805.7	295	106714
	305	186771	305	65214.3
	315	323737	315	88937.1
	325	417123	325	296394
	335	273931	335	373451
	345	217900	345	160037
	355	161869	355	88937.1
	365	56031.4	365	201571
	375	-18677.1	375	142286
	385	0	385	-35571.4
	395	0	395	0
	405	0	405	0
	415	0	415	0
	425	0	425	0
	435	0	435	-17785.7
	445	0	445	53357.1
	455	0	455	154143
	465	0	465	243071
	475	0	475	183786
	485	0	485	5928.57

[truncated: 1 more sheets: Figure S6]
