# Supplementary material for: Engineered Foxp1high Exosomes Ameliorates Systemic Lupus Erythematosus
Source: Adv Sci (Weinh). 2025 Jul 3;12(37):e15712. doi: 10.1002/advs.202415712 (PMC12499428; doi:10.1002/advs.202415712)
Supplement: Supplementary file 2 — Supporting Information [file ADVS-12-e15712-s001.zip › volcano-Agg-exo vs Adh-exo.xls]

Accession	Gene Name	Description	Organisms	MW [kDa]	Qvalue	Cscore	Peptides	Unique peptides	Average(exo-3d)	Average(exo-2d)	log2FoldChange	FoldChange	Regulation	p-value	q-value
Q9BXI9	C1QTNF6	Complement C1q tumor necrosis factor-related protein 6	Homo sapiens	30.86111	0.005696327	31.134357	1	1	10.15025	17.9135	-7.76325	0.004602872	Down	3.95E-07	0.002006473
Q5QJE6	DNTTIP2	Deoxynucleotidyltransferase terminal-interacting protein 2	Homo sapiens	84.46904	0.000250438	51.738132	3	3	16.87655333	10.9898	5.886753333	59.16833255	Up	2.18E-06	0.004049096
Q9Y4C8	RBM19	Probable RNA-binding protein 19	Homo sapiens	107.33175	0.000885936	42.730312	1	1	16.24660667	10.9898	5.256806667	38.23459445	Up	3.12E-06	0.004049096
Q9UK61	TASOR	Protein TASOR	Homo sapiens	189.03152	0.009192255	28.976791	1	1	15.47106333	10.9898	4.481263333	22.33544872	Up	3.19E-06	0.004049096
Q04837	SSBP1	Single-stranded DNA-binding protein, mitochondrial	Homo sapiens	17.25966	0.000250438	48.557064	5	5	18.77068	20.84597333	-2.075293333	0.237287279	Down	6.83E-06	0.006938013
P49761	CLK3	Dual specificity protein kinase CLK3	Homo sapiens	73.51501	0.000250438	52.691525	3	3	17.03893	10.9898	6.04913	66.21701171	Up	2.09E-05	0.015486396
Q8WXF7	ATL1	Atlastin-1	Homo sapiens	63.5435	0.000250438	47.064552	16	16	19.11596667	17.78481333	1.331153333	2.51603734	Up	2.13E-05	0.015486396
Q9NXU5	ARL15	ADP-ribosylation factor-like protein 15	Homo sapiens	22.87619	0.000670841	44.38346	5	5	16.58048667	18.82544333	-2.244956667	0.210960285	Down	3.65E-05	0.016717194
O60264	SMARCA5	SWI/SNF-related matrix-associated actin-dependent regulator of chromatin subfamily A member 5	Homo sapiens	121.90535	0.000250438	54.529667	47	34	19.06071667	17.35522	1.705496667	3.26141192	Up	3.87E-05	0.016717194
Q9NRX4	PHPT1	14 kDa phosphohistidine phosphatase	Homo sapiens	13.83251	0.000250438	53.167606	6	6	19.45933333	18.40458333	1.05475	2.077358197	Up	4.46E-05	0.016717194
P23297	S100A1	Protein S100-A1	Homo sapiens	10.54581	0.000250438	49.128056	2	2	19.83989333	18.01173667	1.828156667	3.550830924	Up	4.80E-05	0.016717194
O94826	TOMM70	Mitochondrial import receptor subunit TOM70	Homo sapiens	67.45481	0.000250438	50.338295	21	21	19.52899333	17.44035333	2.08864	4.253469178	Up	4.98E-05	0.016717194
Q9GZL7	WDR12	Ribosome biogenesis protein WDR12	Homo sapiens	47.70795	0.000250438	51.031204	8	8	19.32103	17.58724667	1.733783333	3.325988853	Up	5.06E-05	0.016717194
Q9NZC9	SMARCAL1	SWI/SNF-related matrix-associated actin-dependent regulator of chromatin subfamily A-like protein 1	Homo sapiens	105.93799	0.000250438	45.868404	8	8	17.86291333	10.9898	6.873113333	117.2231202	Up	5.18E-05	0.016717194
Q9H8M2	BRD9	Bromodomain-containing protein 9	Homo sapiens	67.0001	0.001197844	39.961784	1	1	25.87500333	22.86182	3.013183333	8.073438954	Up	5.43E-05	0.016717194
Q96G46	DUS3L	tRNA-dihydrouridine(47) synthase [NAD(P)(+)]-like	Homo sapiens	72.59383	0.000250438	47.957966	7	7	18.13541667	10.9898	7.145616667	141.5940338	Up	5.72E-05	0.016717194
Q8IZ69	TRMT2A	tRNA (uracil-5-)-methyltransferase homolog A	Homo sapiens	68.72557	0.000250438	49.81398	6	6	17.89461	10.9898	6.90481	119.8270657	Up	7.21E-05	0.016717194
Q7KZ85	SUPT6H	Transcription elongation factor SPT6	Homo sapiens	199.07274	0.000250438	52.45555	27	27	18.43282	17.53341333	0.899406667	1.865298689	Up	7.54E-05	0.016717194
Q9NSD9	FARSB	Phenylalanine--tRNA ligase beta subunit	Homo sapiens	66.11561	0.000250438	46.7348	30	30	21.47545333	19.08876667	2.386686667	5.229549485	Up	7.72E-05	0.016717194
Q13630	GFUS	GDP-L-fucose synthase	Homo sapiens	35.89266	0.000250438	48.299637	11	11	20.57095	19.52182	1.04913	2.069281616	Up	7.81E-05	0.016717194
P00533	EGFR	Epidermal growth factor receptor	Homo sapiens	134.27739	0.000250438	53.62805	36	33	19.35401333	21.60591333	-2.2519	0.209947425	Down	7.87E-05	0.016717194
Q13144	EIF2B5	Translation initiation factor eIF2B subunit epsilon	Homo sapiens	80.37986	0	57.804962	16	16	19.15639667	18.11274	1.043656667	2.061445995	Up	8.13E-05	0.016717194
P16455	MGMT	Methylated-DNA--protein-cysteine methyltransferase	Homo sapiens	21.64597	0.000250438	48.19421	2	2	17.85317667	10.9898	6.863376667	116.4346517	Up	8.40E-05	0.016717194
Q9UKV3	ACIN1	Apoptotic chromatin condensation inducer in the nucleus	Homo sapiens	151.86151	0.000250438	46.408188	3	3	17.14018667	10.9898	6.150386667	71.0314813	Up	8.53E-05	0.016717194
Q96Q45	TMEM237	Transmembrane protein 237	Homo sapiens	45.5259	0.007050529	30.15781	1	1	10.15025	18.26201667	-8.111766667	0.003615055	Down	8.80E-05	0.016717194
O75691	UTP20	Small subunit processome component 20 homolog	Homo sapiens	318.3854	0.000250438	49.333828	24	24	15.30199333	13.84032333	1.46167	2.754270013	Up	8.88E-05	0.016717194
Q92615	LARP4B	La-related protein 4B	Homo sapiens	80.552	0.000487686	45.221382	8	8	20.19794	10.9898	9.20814	591.4613147	Up	8.93E-05	0.016717194
P32019	INPP5B	Type II inositol 1,4,5-trisphosphate 5-phosphatase	Homo sapiens	112.85213	0.001197844	37.20725	2	2	18.25247667	10.9898	7.262676667	153.5619172	Up	9.21E-05	0.016717194
Q9NW13	RBM28	RNA-binding protein 28	Homo sapiens	85.7376	0.000250438	54.659233	8	8	18.1077	10.9898	7.1179	138.8997315	Up	9.77E-05	0.017082844
Q14232	EIF2B1	Translation initiation factor eIF2B subunit alpha	Homo sapiens	33.7122	0.000250438	49.979733	11	11	19.65471	18.91389667	0.740813333	1.671117682	Up	0.000100863	0.017082844
Q8N108	MIER1	Mesoderm induction early response protein 1	Homo sapiens	57.98324	0.000250438	49.09902	5	5	17.86458	10.9898	6.87478	117.3586199	Up	0.000108846	0.017111275
P08727	KRT19	Keratin, type I cytoskeletal 19	Homo sapiens	44.10599	0.000250438	53.119514	23	15	21.51107	20.04008333	1.470986667	2.772114151	Up	0.000112547	0.017111275
Q9NY61	AATF	Protein AATF	Homo sapiens	63.13293	0.000250438	52.163715	4	4	17.76796333	10.9898	6.778163333	109.756558	Up	0.000113706	0.017111275
Q6P1N9	TATDN1	Deoxyribonuclease TATDN1	Homo sapiens	33.60166	0.000670841	43.19919	1	1	16.13028333	10.9898	5.140483333	35.27277886	Up	0.000123637	0.017111275
Q86U86	PBRM1	Protein polybromo-1	Homo sapiens	192.94773	0.001787488	34.58917	1	1	16.63983333	10.9898	5.650033333	50.21454245	Up	0.000124971	0.017111275
Q96JK2	DCAF5	DDB1- and CUL4-associated factor 5	Homo sapiens	103.96327	0.000250438	52.59714	11	11	18.15323	10.9898	7.16343	143.3531703	Up	0.000125441	0.017111275
O43709	BUD23	Probable 18S rRNA (guanine-N(7))-methyltransferase	Homo sapiens	31.88037	0.000250438	51.883686	2	2	17.37522333	10.9898	6.385423333	83.59955358	Up	0.00012649	0.017111275
A0AV96	RBM47	RNA-binding protein 47	Homo sapiens	64.09908	0.001046901	41.48194	2	2	15.70098333	10.9898	4.711183333	26.1943423	Up	0.000128171	0.017111275
O95602	POLR1A	DNA-directed RNA polymerase I subunit RPA1	Homo sapiens	194.81118	0.000250438	53.97492	39	39	18.67651333	17.26592	1.410593333	2.658464743	Up	0.00013134	0.017111275
Q92783	STAM	Signal transducing adapter molecule 1	Homo sapiens	59.17958	0.000250438	47.148243	12	10	17.70166333	19.39907667	-1.697413333	0.308338441	Down	0.000145306	0.017924285
P08240	SRPRA	Signal recognition particle receptor subunit alpha	Homo sapiens	69.81117	0	56.264965	35	35	20.71444333	18.59385667	2.120586667	4.348707477	Up	0.000145739	0.017924285
O94788	ALDH1A2	Retinal dehydrogenase 2	Homo sapiens	56.72394	0.001197844	40.053825	2	2	16.84889	10.9898	5.85909	58.04460195	Up	0.000148164	0.017924285
O15484	CAPN5	Calpain-5	Homo sapiens	73.16888	0.000250438	48.844494	20	20	18.44557333	20.06043333	-1.61486	0.326496629	Down	0.000152199	0.017984213
Q96PV6	LENG8	Leukocyte receptor cluster member 8	Homo sapiens	88.1573	0.000670841	43.20395	2	2	17.45894667	10.9898	6.469146667	88.59458804	Up	0.000157621	0.018201656
Q6PJT7	ZC3H14	Zinc finger CCCH domain-containing protein 14	Homo sapiens	82.87566	0.000250438	46.132053	3	3	16.80755667	10.9898	5.817756667	56.40521567	Up	0.000165499	0.018686666
Q96P44	COL21A1	Collagen alpha-1(XXI) chain	Homo sapiens	99.36857	0.001046901	42.363796	2	2	15.64649667	16.32513667	-0.67864	0.62475394	Down	0.000171947	0.018992626
Q9H4A6	GOLPH3	Golgi phosphoprotein 3	Homo sapiens	33.81053	0.000250438	50.04437	13	11	20.35278	18.47786667	1.874913333	3.667795832	Up	0.000175838	0.019009174
O43854	EDIL3	EGF-like repeat and discoidin I-like domain-containing protein 3	Homo sapiens	53.76486	0.000250438	49.043274	29	29	20.24751667	26.18106	-5.933543333	0.016361589	Down	0.000180636	0.019121084
Q6P9B9	INTS5	Integrator complex subunit 5	Homo sapiens	107.99525	0.000250438	49.02169	12	12	17.41472333	15.67317667	1.741546667	3.343934681	Up	0.000186284	0.019316523
P18074	ERCC2	General transcription and DNA repair factor IIH helicase subunit XPD	Homo sapiens	86.90919	0.000250438	48.842155	18	18	18.9005	17.23434667	1.666153333	3.173672661	Up	0.000196875	0.019394329
Q9UIV1	CNOT7	CCR4-NOT transcription complex subunit 7	Homo sapiens	32.74513	0.000250438	47.6415	6	6	18.5528	17.37413667	1.178663333	2.263669494	Up	0.000197494	0.019394329
P09543	CNP	2',3'-cyclic-nucleotide 3'-phosphodiesterase	Homo sapiens	47.57862	0.000250438	52.229237	24	24	20.48892667	21.76753333	-1.278606667	0.412193407	Down	0.000198486	0.019394329
Q9H9Y2	RPF1	Ribosome production factor 1	Homo sapiens	40.11092	0.000250438	45.57119	3	3	17.28494333	10.9898	6.295143333	78.52844004	Up	0.000215868	0.019472492
P50443	SLC26A2	Sulfate transporter	Homo sapiens	81.6615	0.000250438	46.59327	7	7	18.32945667	20.75429	-2.424833333	0.186231196	Down	0.000226697	0.019472492
P34059	GALNS	N-acetylgalactosamine-6-sulfatase	Homo sapiens	58.02603	0.000250438	53.18828	8	8	17.44163667	18.27585	-0.834213333	0.560888795	Down	0.000229527	0.019472492
Q9Y4B5	MTCL1	Microtubule cross-linking factor 1	Homo sapiens	209.52599	0.001046901	42.4494	4	3	17.00165333	10.9898	6.011853333	64.52799676	Up	0.000230306	0.019472492
Q9HB07	MYG1	MYG1 exonuclease	Homo sapiens	42.50839	0.000250438	49.833782	15	15	20.68927667	18.98123333	1.708043333	3.267174097	Up	0.000230734	0.019472492
Q5ZPR3	CD276	CD276 antigen	Homo sapiens	57.23544	0.000250438	52.8228	12	12	21.18068	23.64373333	-2.463053333	0.181362321	Down	0.000233757	0.019472492
Q92567	FAM168A	Protein FAM168A	Homo sapiens	26.18432	0.001046901	41.288994	1	1	10.15025	17.94177333	-7.791523333	0.004513545	Down	0.000235518	0.019472492
P08754	GNAI3	Guanine nucleotide-binding protein G(i) subunit alpha-3	Homo sapiens	40.53219	0.000250438	49.521786	9	9	19.7655	22.31999333	-2.554493333	0.170224036	Down	0.000236194	0.019472492
Q9BX67	JAM3	Junctional adhesion molecule C	Homo sapiens	35.01994	0.000250438	49.90754	7	7	18.08198667	20.81265	-2.730663333	0.150656692	Down	0.000245038	0.019472492
O75792	RNASEH2A	Ribonuclease H2 subunit A	Homo sapiens	33.39489	0.000670841	43.062378	2	2	16.79095	10.9898	5.80115	55.75966544	Up	0.000252254	0.019472492
Q08431	MFGE8	Lactadherin	Homo sapiens	43.10495	0.000250438	51.087795	28	28	21.47813	27.43152667	-5.953396667	0.016137975	Down	0.000254384	0.019472492
P98171	ARHGAP4	Rho GTPase-activating protein 4	Homo sapiens	105.02558	0.000885936	42.89131	1	1	16.95805333	10.9898	5.968253333	62.60705496	Up	0.000256285	0.019472492
P13942	COL11A2	Collagen alpha-2(XI) chain	Homo sapiens	171.79067	0.001197844	38.222565	1	1	10.15025	17.85275667	-7.702506667	0.004800809	Down	0.000259884	0.019472492
Q9H0U9	TSPYL1	Testis-specific Y-encoded-like protein 1	Homo sapiens	49.19239	0.000250438	46.982166	4	4	18.18330333	10.9898	7.193503333	146.3727652	Up	0.00026545	0.019472492
Q9H334	FOXP1	Forkhead box protein P1	Homo sapiens	75.31663	0.000250438	46.812397	6	5	17.98966667	10.9898	6.999866667	127.9881708	Up	0.000268057	0.019472492
Q9Y570	PPME1	Protein phosphatase methylesterase 1	Homo sapiens	42.31542	0.000250438	51.98865	15	15	19.70714667	18.61398333	1.093163333	2.13341308	Up	0.000273398	0.019472492
O60216	RAD21	Double-strand-break repair protein rad21 homolog	Homo sapiens	71.68952	0.001787488	34.48158	1	1	16.38991667	10.9898	5.400116667	42.22766784	Up	0.000279379	0.019472492
O75534	CSDE1	Cold shock domain-containing protein E1	Homo sapiens	88.88466	0.000250438	50.54763	35	35	21.65062667	19.90355667	1.74707	3.356761416	Up	0.000280905	0.019472492
P20618	PSMB1	Proteasome subunit beta type-1	Homo sapiens	26.48936	0.000250438	48.78058	14	14	22.57102333	23.03891667	-0.467893333	0.723019602	Down	0.000283059	0.019472492
P17342	NPR3	Atrial natriuretic peptide receptor 3	Homo sapiens	59.80783	0.000250438	50.54265	2	2	15.75181667	10.9898	4.762016667	27.13375233	Up	0.000290383	0.019472492
P60842	EIF4A1	Eukaryotic initiation factor 4A-I	Homo sapiens	46.15393	0.000250438	50.75137	26	10	24.67267667	22.90990333	1.762773333	3.393498401	Up	0.000291408	0.019472492
P56182	RRP1	Ribosomal RNA processing protein 1 homolog A	Homo sapiens	52.83921	0.000250438	51.697105	8	8	18.83095333	16.60954	2.221413333	4.663500698	Up	0.000292455	0.019472492
O00429	DNM1L	Dynamin-1-like protein	Homo sapiens	81.87715	0.000250438	51.24971	42	42	21.26088333	19.50869	1.752193333	3.368703219	Up	0.000297527	0.019472492
Q01081	U2AF1	Splicing factor U2AF 35 kDa subunit	Homo sapiens	27.87205	0.000250438	48.07848	7	4	21.26645333	18.9824	2.284053333	4.870444121	Up	0.000301061	0.019472492
P28827	PTPRM	Receptor-type tyrosine-protein phosphatase mu	Homo sapiens	163.6824	0.000670841	43.006756	5	5	16.46778667	17.97345667	-1.50567	0.352166602	Down	0.000301197	0.019472492
P30041	PRDX6	Peroxiredoxin-6	Homo sapiens	25.03498	0.000250438	48.556904	20	20	22.40571333	23.85528	-1.449566667	0.36613138	Down	0.000310579	0.019472492
Q92805	GOLGA1	Golgin subfamily A member 1	Homo sapiens	88.18439	0.001046901	41.683743	4	4	15.82508	10.9898	4.83528	28.54725257	Up	0.000312827	0.019472492
P10599	TXN	Thioredoxin	Homo sapiens	11.73749	0.000250438	46.500965	5	5	20.1898	21.82289667	-1.633096667	0.32239546	Down	0.000313594	0.019472492
O76021	RSL1D1	Ribosomal L1 domain-containing protein 1	Homo sapiens	54.97252	0.000250438	53.139957	17	17	21.74025667	18.59498	3.145276667	8.847541763	Up	0.000314413	0.019472492
P15927	RPA2	Replication protein A 32 kDa subunit	Homo sapiens	29.24685	0.000250438	46.449783	8	8	18.94866667	16.72822667	2.22044	4.660355467	Up	0.000316774	0.019472492
P98194	ATP2C1	Calcium-transporting ATPase type 2C member 1	Homo sapiens	100.57728	0.000250438	51.96253	23	23	19.75039333	19.01715	0.733243333	1.662372085	Up	0.00031809	0.019472492
P27487	DPP4	Dipeptidyl peptidase 4	Homo sapiens	88.27863	0.000250438	50.793728	43	43	21.84442	25.49588333	-3.651463333	0.079579281	Down	0.0003245	0.019628364
P54278	PMS2	Mismatch repair endonuclease PMS2	Homo sapiens	95.7966	0.000250438	45.495388	2	2	16.76575	10.9898	5.77595	54.79415116	Up	0.000334691	0.019798643
Q14191	WRN	Bifunctional 3'-5' exonuclease/ATP-dependent helicase WRN	Homo sapiens	162.46087	0.000250438	49.932686	3	3	16.54639	10.9898	5.55659	47.06523848	Up	0.000335108	0.019798643
O43323	DHH	Desert hedgehog protein	Homo sapiens	43.5771	0.001046901	42.090977	2	2	17.88407667	10.9898	6.894276667	118.9553763	Up	0.000339362	0.019819515
O15305	PMM2	Phosphomannomutase 2	Homo sapiens	28.08214	0.000250438	46.467785	13	12	19.99823333	18.91060333	1.08763	2.125246229	Up	0.000348853	0.020032632
Q3B726	POLR1F	DNA-directed RNA polymerase I subunit RPA43	Homo sapiens	37.43232	0.001046901	41.448982	1	1	17.14688333	10.9898	6.157083333	71.36195991	Up	0.00035588	0.020032632
Q99574	SERPINI1	Neuroserpin	Homo sapiens	46.42696	0.000670841	44.05898	5	5	10.15025	17.65981667	-7.509566667	0.005487761	Down	0.000356587	0.020032632
Q9Y618	NCOR2	Nuclear receptor corepressor 2	Homo sapiens	273.65678	0.001197844	38.002926	1	1	16.53791667	10.9898	5.548116667	46.78962194	Up	0.000358782	0.020032632
P09936	UCHL1	Ubiquitin carboxyl-terminal hydrolase isozyme L1	Homo sapiens	24.82434	0.000250438	47.52989	13	13	21.30911333	22.59871	-1.289596667	0.409065375	Down	0.000363302	0.020064562
Q9NZH0	GPRC5B	G-protein coupled receptor family C group 5 member B	Homo sapiens	44.79499	0.001197844	38.17179	1	1	10.15025	17.38364	-7.23339	0.006645576	Down	0.000381805	0.020727748
Q86YP4	GATAD2A	Transcriptional repressor p66-alpha	Homo sapiens	68.06275	0.000250438	54.73094	5	4	16.81682	10.9898	5.82702	56.7685505	Up	0.000384187	0.020727748
Q9NQ55	PPAN	Suppressor of SWI4 1 homolog	Homo sapiens	53.19388	0.000250438	46.527412	4	4	18.15838333	10.9898	7.168583333	143.8661461	Up	0.000395793	0.020727748
Q9H2H9	SLC38A1	Sodium-coupled neutral amino acid symporter 1	Homo sapiens	54.0476	0	59.25273	6	6	17.74600333	19.32586667	-1.579863333	0.334513576	Down	0.000396721	0.020727748
P10768	ESD	S-formylglutathione hydrolase	Homo sapiens	31.46279	0.000250438	51.253407	12	12	22.53682333	20.78808667	1.748736667	3.360641539	Up	0.000403843	0.020727748
Q9Y5Y0	FLVCR1	Heme transporter FLVCR1	Homo sapiens	59.86289	0.000670841	43.009697	1	1	10.15025	16.7752	-6.62495	0.01013191	Down	0.000413932	0.020727748
O00571	DDX3X	ATP-dependent RNA helicase DDX3X	Homo sapiens	73.24341	0.000250438	51.742985	39	13	22.16218333	20.26652667	1.895656667	3.720913021	Up	0.000416079	0.020727748
Q6UWP2	DHRS11	Dehydrogenase/reductase SDR family member 11	Homo sapiens	28.30832	0.000670841	44.3315	4	4	17.9987	10.9898	7.0089	128.7920739	Up	0.000424077	0.020727748
P06746	POLB	DNA polymerase beta	Homo sapiens	38.17763	0.000250438	46.87979	4	4	17.88519667	10.9898	6.895396667	119.0477601	Up	0.000434962	0.020727748
Q9H469	FBXL15	F-box/LRR-repeat protein 15	Homo sapiens	32.99821	0.000250438	45.733585	2	2	16.60430333	10.9898	5.614503333	48.99298653	Up	0.000435379	0.020727748
P20594	NPR2	Atrial natriuretic peptide receptor 2	Homo sapiens	117.02208	0.000250438	45.84564	9	9	16.55004667	18.43567	-1.885623333	0.270626809	Down	0.000446387	0.020727748
P20809	IL11	Interleukin-11	Homo sapiens	21.4292	0.001046901	42.123066	3	3	10.15025	17.58858333	-7.438333333	0.005765521	Down	0.000447552	0.020727748
Q9Y6A4	CFAP20	Cilia- and flagella-associated protein 20	Homo sapiens	22.77444	0.000250438	47.381725	7	7	17.64479667	17.30468667	0.34011	1.265853107	Up	0.00044923	0.020727748
O95365	ZBTB7A	Zinc finger and BTB domain-containing protein 7A	Homo sapiens	61.4391	0.000670841	44.261173	1	1	15.45351667	10.9898	4.463716667	22.06544085	Up	0.000449261	0.020727748
Q92785	DPF2	Zinc finger protein ubi-d4	Homo sapiens	44.15547	0.000250438	46.297462	2	2	16.11633333	10.9898	5.126533333	34.93335579	Up	0.000458574	0.020727748
Q08117	TLE5	TLE family member 5	Homo sapiens	21.96981	0.001046901	42.600967	1	1	15.32286333	10.9898	4.333063333	20.15496445	Up	0.000458764	0.020727748
Q9UM01	SLC7A7	Y+L amino acid transporter 1	Homo sapiens	55.99074	0.000670841	44.465504	2	2	10.15025	17.08392333	-6.933673333	0.008180057	Down	0.000460083	0.020727748
Q99832	CCT7	T-complex protein 1 subunit eta	Homo sapiens	59.36662	0.000250438	51.89629	33	33	21.56466	20.39304667	1.171613333	2.252634632	Up	0.000462925	0.020727748
P0CG30	GSTT2B	Glutathione S-transferase theta-2B	Homo sapiens	27.507	0.000250438	47.053867	7	1	19.74382	18.5235	1.22032	2.329983923	Up	0.000467609	0.020727748
P39900	MMP12	Macrophage metalloelastase	Homo sapiens	54.00156	0.000670841	44.08933	1	1	10.15025	16.49126	-6.34101	0.012335756	Down	0.00047352	0.020727748
O95340	PAPSS2	Bifunctional 3'-phosphoadenosine 5'-phosphosulfate synthase 2	Homo sapiens	69.50071	0.000250438	53.939735	38	35	22.13837	19.90498667	2.233383333	4.702354594	Up	0.00048148	0.020727748
Q86SQ9	DHDDS	Dehydrodolichyl diphosphate synthase complex subunit DHDDS	Homo sapiens	38.65747	0.001046901	41.877544	1	1	15.73547333	10.9898	4.745673333	26.82810658	Up	0.000482916	0.020727748
Q14318	FKBP8	Peptidyl-prolyl cis-trans isomerase FKBP8	Homo sapiens	44.56173	0.000250438	47.427757	12	12	19.18923	16.37494	2.81429	7.033730214	Up	0.000488939	0.020727748
Q8IUH3	RBM45	RNA-binding protein 45	Homo sapiens	53.50249	0.000250438	48.100925	5	5	17.78611667	10.9898	6.796316667	111.1463427	Up	0.000491203	0.020727748
P51888	PRELP	Prolargin	Homo sapiens	43.80989	0.000250438	51.239807	2	2	17.16201	10.9898	6.17221	72.11412686	Up	0.000493874	0.020727748
P55265	ADAR	Double-stranded RNA-specific adenosine deaminase	Homo sapiens	136.06637	0.000250438	52.00731	36	36	19.20600667	17.02914	2.176866667	4.521704355	Up	0.00049448	0.020727748
Q9UKP4	ADAMTS7	A disintegrin and metalloproteinase with thrombospondin motifs 7	Homo sapiens	184.09483	0.000250438	47.566532	17	17	14.01303333	16.57922667	-2.566193333	0.168849132	Down	0.000496572	0.020727748
Q14623	IHH	Indian hedgehog protein	Homo sapiens	45.25067	0.000250438	47.48419	2	2	18.36452667	10.9898	7.374726667	165.9640164	Up	0.000500068	0.020727748
Q9H1K6	TLNRD1	Talin rod domain-containing protein 1	Homo sapiens	37.75821	0.001046901	40.399536	1	1	10.15025	16.65484	-6.50459	0.011013448	Down	0.000502008	0.020727748
Q14147	DHX34	Probable ATP-dependent RNA helicase DHX34	Homo sapiens	128.11967	0.001046901	41.19177	2	2	15.43676667	10.9898	4.446966667	21.81073778	Up	0.000502778	0.020727748
Q8IU81	IRF2BP1	Interferon regulatory factor 2-binding protein 1	Homo sapiens	61.68793	0.000250438	53.294903	6	6	17.46953667	10.9898	6.479736667	89.24730296	Up	0.000503635	0.020727748
Q96H55	MYO19	Unconventional myosin-XIX	Homo sapiens	109.13504	0.001046901	41.991455	2	2	16.57964667	10.9898	5.589846667	48.16277678	Up	0.000505853	0.020727748
Q9Y6E0	STK24	Serine/threonine-protein kinase 24	Homo sapiens	49.30796	0.000670841	44.567596	6	6	18.48508	18.72221333	-0.237133333	0.848429487	Down	0.000514022	0.020739614
Q9BRP1	PDCD2L	Programmed cell death protein 2-like	Homo sapiens	39.41673	0.000250438	50.812164	2	2	16.31477667	15.10596333	1.208813333	2.311474318	Up	0.000514306	0.020739614
P33527	ABCC1	Multidrug resistance-associated protein 1	Homo sapiens	171.59117	0.000250438	53.39205	36	34	18.73010333	20.40608	-1.675976667	0.312954176	Down	0.000555794	0.021364453
Q92499	DDX1	ATP-dependent RNA helicase DDX1	Homo sapiens	82.43214	0.000250438	53.011826	42	42	21.94820667	19.95795667	1.99025	3.973058401	Up	0.000556287	0.021364453
Q8IVM0	CCDC50	Coiled-coil domain-containing protein 50	Homo sapiens	35.82199	0.001197844	39.48345	1	1	10.15025	17.31346667	-7.163216667	0.00697681	Down	0.000560317	0.021364453
Q5T5C0	STXBP5	Syntaxin-binding protein 5	Homo sapiens	127.57256	0.000250438	48.044678	8	7	17.73404333	18.80361333	-1.06957	0.476460989	Down	0.000562545	0.021364453
P41743	PRKCI	Protein kinase C iota type	Homo sapiens	68.26236	0.000250438	53.357315	10	9	18.20923333	17.26405333	0.94518	1.9254291	Up	0.000570418	0.021364453
O75530	EED	Polycomb protein EED	Homo sapiens	50.19769	0.001046901	42.31419	5	5	18.43645333	10.9898	7.446653333	174.4480104	Up	0.00057501	0.021364453
P29083	GTF2E1	General transcription factor IIE subunit 1	Homo sapiens	49.45213	0.000250438	46.743168	5	5	17.8468	10.9898	6.857	115.9211498	Up	0.000582673	0.021364453
Q9H9S4	CAB39L	Calcium-binding protein 39-like	Homo sapiens	39.08754	0.003151467	32.428955	1	1	10.15025	16.30049667	-6.150246667	0.014079631	Down	0.000584951	0.021364453
O14802	POLR3A	DNA-directed RNA polymerase III subunit RPC1	Homo sapiens	155.64149	0.000250438	48.434685	33	33	17.91226333	16.77294333	1.13932	2.202771732	Up	0.000585005	0.021364453
P17987	TCP1	T-complex protein 1 subunit alpha	Homo sapiens	60.34357	0.000250438	52.310772	34	34	23.25694	21.98218	1.27476	2.419585634	Up	0.000593352	0.021364453
Q9NY12	GAR1	H/ACA ribonucleoprotein complex subunit 1	Homo sapiens	22.34787	0.000487686	45.00664	7	7	20.09328	18.03609	2.05719	4.161749124	Up	0.00059935	0.021364453
Q96GQ7	DDX27	Probable ATP-dependent RNA helicase DDX27	Homo sapiens	89.83524	0.000250438	52.17888	18	18	19.68985	17.12756667	2.562283333	5.90641748	Up	0.000603118	0.021364453
Q96PU4	UHRF2	E3 ubiquitin-protein ligase UHRF2	Homo sapiens	89.98501	0.001046901	42.390835	6	6	17.46000333	10.9898	6.470203333	88.65950074	Up	0.000605439	0.021364453
P36269	GGT5	Glutathione hydrolase 5 proenzyme	Homo sapiens	62.26118	0.001197844	36.634354	4	4	10.15025	16.21625333	-6.066003333	0.014926261	Down	0.000607034	0.021364453
Q8N6H7	ARFGAP2	ADP-ribosylation factor GTPase-activating protein 2	Homo sapiens	56.72036	0.00607724	30.541502	1	1	16.84187333	10.9898	5.852073333	57.76298262	Up	0.000608784	0.021364453
Q14684	RRP1B	Ribosomal RNA processing protein 1 homolog B	Homo sapiens	84.42752	0.000250438	47.77128	7	7	16.80603333	10.9898	5.816233333	56.34568916	Up	0.000611888	0.021364453
P98172	EFNB1	Ephrin-B1	Homo sapiens	38.00659	0	55.874557	2	2	10.15025	17.13060333	-6.980353333	0.007919619	Down	0.000612076	0.021364453
Q96PU5	NEDD4L	E3 ubiquitin-protein ligase NEDD4-like	Homo sapiens	111.93175	0.001046901	41.681267	1	1	17.68032667	18.52412667	-0.8438	0.557174061	Down	0.000617492	0.021364453
Q9H1B7	IRF2BPL	Probable E3 ubiquitin-protein ligase IRF2BPL	Homo sapiens	82.65883	0.000250438	50.058945	16	15	18.63393667	16.36984333	2.264093333	4.803524458	Up	0.00061908	0.021364453
Q96S99	PLEKHF1	Pleckstrin homology domain-containing family F member 1	Homo sapiens	31.19453	0.000250438	46.130337	1	1	17.19722667	10.9898	6.207426667	73.89611773	Up	0.000619568	0.021364453
Q9H3P7	ACBD3	Golgi resident protein GCP60	Homo sapiens	60.59339	0.000250438	49.984074	19	19	20.89108667	19.20577	1.685316667	3.216109811	Up	0.000625001	0.021364453
Q8IWA5	SLC44A2	Choline transporter-like protein 2	Homo sapiens	80.12363	0.000250438	49.598064	24	24	20.53007	23.53216	-3.00209	0.124819046	Down	0.000627129	0.021364453
Q8NHP1	AKR7L	Aflatoxin B1 aldehyde reductase member 4	Homo sapiens	36.96997	0.000670841	44.26627	6	1	20.59511667	19.38032	1.214796667	2.321080673	Up	0.000629454	0.021364453
Q9NR30	DDX21	Nucleolar RNA helicase 2	Homo sapiens	87.34439	0.000250438	48.386524	31	29	22.02091	18.52379333	3.497116667	11.29111979	Up	0.000630716	0.021364453
P33992	MCM5	DNA replication licensing factor MCM5	Homo sapiens	82.28551	0.000250438	50.36235	34	34	21.20146	18.81993333	2.381526667	5.210878682	Up	0.000641332	0.021580179
Q9BSY9	DESI2	Deubiquitinase DESI2	Homo sapiens	21.44409	0.001046901	41.645947	1	1	17.70754667	10.9898	6.717746667	105.2551247	Up	0.000653164	0.02163385
Q8NCA5	FAM98A	Protein FAM98A	Homo sapiens	55.27251	0.000250438	51.872272	9	9	20.56085	18.97325667	1.587593333	3.005475654	Up	0.000653794	0.02163385
O75925	PIAS1	E3 SUMO-protein ligase PIAS1	Homo sapiens	71.83598	0.000670841	43.666515	1	1	15.91688	10.9898	4.92708	30.42277819	Up	0.0006557	0.02163385
Q86VM9	ZC3H18	Zinc finger CCCH domain-containing protein 18	Homo sapiens	106.37849	0.000250438	45.938805	7	7	16.82648	10.9898	5.83668	57.14993688	Up	0.000662498	0.021717123
Q9Y4D7	PLXND1	Plexin-D1	Homo sapiens	212.00696	0.000250438	50.48259	13	13	16.88368333	18.35767667	-1.473993333	0.359984493	Down	0.000668715	0.021738225
P51114	FXR1	RNA-binding protein FXR1	Homo sapiens	69.72078	0.000250438	50.391075	19	19	20.37173333	18.28789	2.083843333	4.239350745	Up	0.000671699	0.021738225
Q9NT62	ATG3	Ubiquitin-like-conjugating enzyme ATG3	Homo sapiens	35.86438	0.000250438	45.44026	7	7	19.55455	18.18293333	1.371616667	2.587603675	Up	0.000689795	0.022130974
P36578	RPL4	Large ribosomal subunit protein uL4	Homo sapiens	47.69732	0.000250438	52.34586	25	25	24.45493667	23.23171	1.223226667	2.334682985	Up	0.000699085	0.022130974
Q9BTA9	WAC	WW domain-containing adapter protein with coiled-coil	Homo sapiens	70.72427	0.000250438	47.599556	3	3	16.47612333	10.9898	5.486323333	44.82784785	Up	0.000707763	0.022130974
Q14353	GAMT	Guanidinoacetate N-methyltransferase	Homo sapiens	26.31816	0.001046901	41.06438	1	1	16.79895667	17.67518	-0.876223333	0.544791714	Down	0.000711543	0.022130974
Q6N069	NAA16	N-alpha-acetyltransferase 16, NatA auxiliary subunit	Homo sapiens	101.46202	0.001046901	41.031418	3	3	17.00493	10.9898	6.01513	64.6747201	Up	0.000711662	0.022130974
Q8WYJ6	SEPTIN1	Septin-1	Homo sapiens	42.38627	0.001046901	41.852562	2	2	16.32667667	10.9898	5.336876667	40.41661709	Up	0.000712727	0.022130974
P08865	RPSA	Small ribosomal subunit protein uS2	Homo sapiens	32.85407	0.000250438	54.64894	14	2	25.16199333	23.07076	2.091233333	4.261121928	Up	0.000716493	0.022130974
Q9UQ80	PA2G4	Proliferation-associated protein 2G4	Homo sapiens	43.78686	0.000250438	54.938423	23	23	21.24568	19.88016667	1.365513333	2.576679919	Up	0.00071868	0.022130974
P09238	MMP10	Stromelysin-2	Homo sapiens	54.15124	0.000250438	49.175343	2	2	10.15025	16.32156	-6.17131	0.013875562	Down	0.000727074	0.022186019
Q6GTS8	PM20D1	N-fatty-acyl-amino acid synthase/hydrolase PM20D1	Homo sapiens	55.74127	0.001197844	40.110836	1	1	18.31253667	10.9898	7.322736667	160.0896986	Up	0.0007292	0.022186019
Q9UBR2	CTSZ	Cathepsin Z	Homo sapiens	33.86793	0.000250438	46.352142	8	8	21.33771	20.37503333	0.962676667	1.948922425	Up	0.000739493	0.022365261
P00488	F13A1	Coagulation factor XIII A chain	Homo sapiens	83.26828	0.000250438	46.35387	6	5	23.35384	20.64252667	2.711313333	6.549175688	Up	0.000747168	0.022407737
Q9BPX3	NCAPG	Condensin complex subunit 3	Homo sapiens	114.33409	0.000250438	49.74713	16	16	17.63892333	16.56181	1.077113333	2.109810367	Up	0.000749718	0.022407737
P46063	RECQL	ATP-dependent DNA helicase Q1	Homo sapiens	73.45734	0.000250438	52.674854	32	32	21.3472	19.04219	2.30501	4.941708802	Up	0.000764857	0.0225882
P48681	NES	Nestin	Homo sapiens	177.43891	0.001046901	41.889095	3	3	17.46642	10.9898	6.47662	89.05470934	Up	0.000767907	0.0225882
P06400	RB1	Retinoblastoma-associated protein	Homo sapiens	106.15941	0.000670841	44.64992	7	7	16.51598333	15.68591333	0.83007	1.777771618	Up	0.00076938	0.0225882
Q7L4E1	MIGA2	Mitoguardin 2	Homo sapiens	65.53083	0.000250438	47.874428	2	2	17.46219	10.9898	6.47239	88.79398223	Up	0.000777429	0.0225882
Q6ZUX7	LHFPL2	LHFPL tetraspan subfamily member 2 protein	Homo sapiens	24.48577	0.000885936	42.806297	2	2	17.7987	20.54871	-2.75001	0.148649859	Down	0.000779804	0.0225882
A5D8V6	VPS37C	Vacuolar protein sorting-associated protein 37C	Homo sapiens	38.65896	0.000250438	46.7368	3	3	16.28036	17.96355	-1.68319	0.311393341	Down	0.000784473	0.0225882
P02462	COL4A1	Collagen alpha-1(IV) chain	Homo sapiens	160.61077	0.000250438	49.794098	17	15	18.83235333	23.67092667	-4.838573333	0.034949767	Down	0.000786875	0.0225882
Q8WWI5	SLC44A1	Choline transporter-like protein 1	Homo sapiens	73.30211	0.000250438	50.138115	21	21	19.24145	22.27273667	-3.031286667	0.122318399	Down	0.000798562	0.022736944
P09467	FBP1	Fructose-1,6-bisphosphatase 1	Homo sapiens	36.84247	0.000250438	51.97876	4	3	19.94937333	17.47379333	2.47558	5.561908458	Up	0.000801563	0.022736944
O95477	ABCA1	Phospholipid-transporting ATPase ABCA1	Homo sapiens	254.3021	0.000250438	52.577026	48	46	18.27938667	20.06537	-1.785983333	0.289978264	Down	0.000805481	0.022736944
Q06587	RING1	E3 ubiquitin-protein ligase RING1	Homo sapiens	42.42926	0.000250438	52.436058	2	2	16.55451	10.9898	5.56471	47.33088523	Up	0.000812587	0.0228108
Q96JA1	LRIG1	Leucine-rich repeats and immunoglobulin-like domains protein 1	Homo sapiens	119.11323	0.000250438	51.30207	16	15	16.70311	18.37171333	-1.668603333	0.314557718	Down	0.000826137	0.023063742
P54277	PMS1	PMS1 protein homolog 1	Homo sapiens	105.83047	0.001197844	36.609848	3	3	16.63758333	10.9898	5.647783333	50.13628984	Up	0.000833262	0.023135551
Q9HCN4	GPN1	GPN-loop GTPase 1	Homo sapiens	41.74011	0.000250438	47.97602	4	4	16.22729	15.60004667	0.627243333	1.544610767	Up	0.000850421	0.023351402
O00148	DDX39A	ATP-dependent RNA helicase DDX39A	Homo sapiens	49.12951	0.000250438	50.665527	22	8	22.86861333	20.92787667	1.940736667	3.839016249	Up	0.000853682	0.023351402
Q9NVC6	MED17	Mediator of RNA polymerase II transcription subunit 17	Homo sapiens	72.89015	0.000670841	43.787888	4	4	16.02462667	10.9898	5.034826667	32.7818795	Up	0.000868271	0.023351402
Q14141	SEPTIN6	Septin-6	Homo sapiens	49.71664	0	57.55521	10	10	18.91510333	17.63895333	1.27615	2.421917967	Up	0.00087124	0.023351402
Q8NAF0	ZNF579	Zinc finger protein 579	Homo sapiens	60.50922	0.000250438	53.769413	2	2	17.42623667	10.9898	6.436436667	86.60849698	Up	0.000876742	0.023351402
P46939	UTRN	Utrophin	Homo sapiens	394.46619	0.000250438	51.742218	87	84	21.55874333	20.68835	0.870393333	1.828161259	Up	0.000877778	0.023351402
Q9Y587	AP4S1	AP-4 complex subunit sigma-1	Homo sapiens	17.00476	0.000250438	45.89373	1	1	16.57076	15.37827333	1.192486667	2.285463323	Up	0.000887527	0.023351402
Q9BUJ2	HNRNPUL1	Heterogeneous nuclear ribonucleoprotein U-like protein 1	Homo sapiens	95.73852	0.000250438	53.320526	27	27	21.17416	18.31801667	2.856143333	7.240771046	Up	0.000890409	0.023351402
O75531	BANF1	Barrier-to-autointegration factor	Homo sapiens	10.05857	0.000487686	44.972137	7	7	19.14231	22.07417	-2.93186	0.131045526	Down	0.000894443	0.023351402
P35869	AHR	Aryl hydrocarbon receptor	Homo sapiens	96.14735	0.000250438	49.0341	4	4	16.48348667	10.9898	5.493686667	45.05722839	Up	0.0008947	0.023351402
Q9H3S7	PTPN23	Tyrosine-protein phosphatase non-receptor type 23	Homo sapiens	178.97356	0.000250438	49.22159	26	26	18.69551667	18.30624667	0.38927	1.309730516	Up	0.00089649	0.023351402
P61978	HNRNPK	Heterogeneous nuclear ribonucleoprotein K	Homo sapiens	50.97624	0.000250438	48.82372	26	26	23.52547	21.61275667	1.912713333	3.765165637	Up	0.000897299	0.023351402
Q9UNH7	SNX6	Sorting nexin-6	Homo sapiens	46.6488	0.000250438	48.84605	17	15	19.11871667	18.12673333	0.991983333	1.98891736	Up	0.000909019	0.023351402
Q8N1G4	LRRC47	Leucine-rich repeat-containing protein 47	Homo sapiens	63.47294	0.000250438	54.435192	22	22	21.35035667	19.7425	1.607856667	3.047986825	Up	0.000910299	0.023351402
Q8N584	TTC39C	Tetratricopeptide repeat protein 39C	Homo sapiens	65.86974	0.001197844	38.94019	1	1	16.85672	10.9898	5.86692	58.36048631	Up	0.000912524	0.023351402
Q9Y6Q5	AP1M2	AP-1 complex subunit mu-2	Homo sapiens	48.10848	0.002761886	33.021366	2	2	17.45018667	10.9898	6.460386667	88.05827431	Up	0.000916695	0.023351402
Q9UBR1	UPB1	Beta-ureidopropionase	Homo sapiens	43.16606	0.000250438	48.155357	1	1	15.82589	10.9898	4.83609	28.5632849	Up	0.000922012	0.023351402
Q8NF91	SYNE1	Nesprin-1	Homo sapiens	1011.08595	0.000250438	55.161926	208	203	19.60370667	17.7365	1.867206667	3.648255239	Up	0.000923761	0.023351402
P26447	S100A4	Protein S100-A4	Homo sapiens	11.72851	0.000250438	49.37392	5	5	17.72848333	19.14834	-1.419856667	0.373749443	Down	0.000931821	0.023424737
P49643	PRIM2	DNA primase large subunit	Homo sapiens	58.806	0.001197844	38.532288	4	4	16.89326333	10.9898	5.903463333	59.85763334	Up	0.000937019	0.023424737
Q52LD8	RFTN2	Raftlin-2	Homo sapiens	55.92158	0.000250438	48.84155	5	5	14.61639667	16.96397667	-2.34758	0.196475319	Down	0.000945042	0.023424737
Q9H6Q4	CIAO3	Cytosolic iron-sulfur assembly component 3	Homo sapiens	53.02022	0.000487686	45.285908	5	5	17.96878333	10.9898	6.978983333	126.1488578	Up	0.000945104	0.023424737
Q9BWF3	RBM4	RNA-binding protein 4	Homo sapiens	40.31384	0.001046901	40.77962	2	2	17.67101333	10.9898	6.681213333	102.6232161	Up	0.000950865	0.023453132
Q8WWY3	PRPF31	U4/U6 small nuclear ribonucleoprotein Prp31	Homo sapiens	55.45604	0.000250438	46.369225	15	15	19.10195	16.87612333	2.225826667	4.677788607	Up	0.000964633	0.023609734
Q9HD26	GOPC	Golgi-associated PDZ and coiled-coil motif-containing protein	Homo sapiens	50.51997	0.000250438	49.085705	22	22	19.96357333	17.56369333	2.39988	5.277592647	Up	0.000966507	0.023609734
P49915	GMPS	GMP synthase [glutamine-hydrolyzing]	Homo sapiens	76.71541	0.000250438	48.82236	40	40	22.79114	20.58113667	2.210003333	4.626763426	Up	0.000979532	0.023702535
Q8TD55	PLEKHO2	Pleckstrin homology domain-containing family O member 2	Homo sapiens	53.34994	0.000250438	54.08071	8	8	17.82403333	19.22929	-1.405256667	0.377550971	Down	0.000979636	0.023702535
Q15493	RGN	Regucalcin	Homo sapiens	33.25278	0.000250438	49.113323	4	4	21.46320333	18.82006	2.643143333	6.246912548	Up	0.000989923	0.023757806
Q92797	SYMPK	Symplekin	Homo sapiens	141.14838	0.000250438	49.04021	33	33	18.20216	16.66667	1.53549	2.89886872	Up	0.000991272	0.023757806
O00418	EEF2K	Eukaryotic elongation factor 2 kinase	Homo sapiens	82.14411	0.000250438	49.729286	1	1	17.15520667	10.9898	6.165406667	71.77485803	Up	0.000999603	0.023844999
Q9GZP0	PDGFD	Platelet-derived growth factor D	Homo sapiens	42.84831	0.001046901	42.44719	6	6	10.15025	18.57525333	-8.425003333	0.00290952	Down	0.00100836	0.023872251
O15427	SLC16A3	Monocarboxylate transporter 4	Homo sapiens	49.46938	0.000250438	50.734894	10	10	20.99358667	23.69903	-2.705443333	0.153313502	Down	0.001011878	0.023872251
Q07020	RPL18	Large ribosomal subunit protein eL18	Homo sapiens	21.63448	0.000250438	51.286125	12	12	24.75050333	23.34574333	1.40476	2.647737319	Up	0.001014841	0.023872251
Q9NQW7	XPNPEP1	Xaa-Pro aminopeptidase 1	Homo sapiens	69.91782	0.000250438	49.44228	29	28	20.94009	19.82256333	1.117526667	2.169746755	Up	0.0010304	0.024047526
A3KN83	SBNO1	Protein strawberry notch homolog 1	Homo sapiens	154.31218	0.001046901	42.489365	2	1	15.08029	10.9898	4.09049	17.03570798	Up	0.001031758	0.024047526
O96019	ACTL6A	Actin-like protein 6A	Homo sapiens	47.46096	0.000250438	50.43249	17	13	21.13918333	19.38531333	1.75387	3.372620523	Up	0.001039869	0.024125914
Q15397	PUM3	Pumilio homolog 3	Homo sapiens	73.58445	0.000250438	52.71286	28	28	19.08335667	16.30657333	2.776783333	6.85322633	Up	0.001069102	0.024691397
Q9Y5F8	PCDHGB7	Protocadherin gamma-B7	Homo sapiens	100.97419	0.001046901	41.524845	1	1	10.15025	17.33752333	-7.187273333	0.006861438	Down	0.001081857	0.024859773
O60518	RANBP6	Ran-binding protein 6	Homo sapiens	124.71356	0.000250438	49.913227	23	23	17.25051	15.9242	1.32631	2.507604806	Up	0.001086178	0.024859773
P53999	SUB1	Activated RNA polymerase II transcriptional coactivator p15	Homo sapiens	14.39533	0.000250438	50.172417	6	6	21.37565667	19.64325333	1.732403333	3.322808922	Up	0.00110286	0.024962416
P14923	JUP	Junction plakoglobin	Homo sapiens	81.74474	0.000250438	54.16242	37	32	20.77204667	22.05749667	-1.28545	0.410242823	Down	0.001105964	0.024962416
P23470	PTPRG	Receptor-type tyrosine-protein phosphatase gamma	Homo sapiens	162.00347	0.000250438	53.94259	16	16	16.71207667	18.95658667	-2.24451	0.21102561	Down	0.001107463	0.024962416
Q9H329	EPB41L4B	Band 4.1-like protein 4B	Homo sapiens	99.71249	0.000250438	47.1258	2	1	16.39175667	18.03678	-1.645023333	0.319741224	Down	0.001112393	0.024962416
O75110	ATP9A	Probable phospholipid-transporting ATPase IIA	Homo sapiens	118.58252	0.000670841	43.07265	4	3	16.38381667	17.37061333	-0.986796667	0.50459693	Down	0.001115227	0.024962416
P56537	EIF6	Eukaryotic translation initiation factor 6	Homo sapiens	26.59907	0.000250438	49.761997	9	9	21.38773	19.62662667	1.761103333	3.38957251	Up	0.001125638	0.025084951
P18621	RPL17	Large ribosomal subunit protein uL22	Homo sapiens	21.39702	0.000250438	48.690044	11	11	23.30630333	21.96705667	1.339246667	2.530191651	Up	0.001138627	0.025263597
Q9Y5X3	SNX5	Sorting nexin-5	Homo sapiens	46.81649	0.000250438	48.525295	16	16	22.26635667	21.51614667	0.75021	1.682037652	Up	0.001154596	0.025506535
Q99759	MAP3K3	Mitogen-activated protein kinase kinase kinase 3	Homo sapiens	70.89768	0.000250438	48.29942	1	1	16.98265333	10.9898	5.992853333	63.68374768	Up	0.001174076	0.02582458
P60006	ANAPC15	Anaphase-promoting complex subunit 15	Homo sapiens	14.28083	0.000670841	44.35877	1	1	16.88428	10.9898	5.89448	59.48607151	Up	0.0011854	0.025961288
Q99719	SEPTIN5	Septin-5	Homo sapiens	42.77698	0.000250438	48.342003	6	6	17.89975	17.45813667	0.441613333	1.358122236	Up	0.001198882	0.025973589
P04899	GNAI2	Guanine nucleotide-binding protein G(i) subunit alpha-2	Homo sapiens	40.4509	0.000250438	51.426373	24	14	22.58980667	24.81055333	-2.220746667	0.2145303	Down	0.001209956	0.025973589
Q16678	CYP1B1	Cytochrome P450 1B1	Homo sapiens	60.84588	0.000670841	43.076126	1	1	16.48207667	10.9898	5.492276667	45.01321379	Up	0.001219523	0.025973589
P48509	CD151	CD151 antigen	Homo sapiens	28.2951	0.000250438	45.706	5	5	20.61135667	23.26400667	-2.65265	0.159027702	Down	0.001219862	0.025973589
O15042	U2SURP	U2 snRNP-associated SURP motif-containing protein	Homo sapiens	118.29189	0.000250438	54.60142	22	22	18.64177	17.04206	1.59971	3.030823838	Up	0.001222119	0.025973589
Q96ST2	IWS1	Protein IWS1 homolog	Homo sapiens	91.95456	0.000250438	45.766594	5	5	18.28954667	16.491	1.798546667	3.47869614	Up	0.001222267	0.025973589
P27105	STOM	Stomatin	Homo sapiens	31.73079	0.000250438	53.59257	14	14	20.25826	23.12878333	-2.870523333	0.136737103	Down	0.001226078	0.025973589
Q9Y4P3	TBL2	Transducin beta-like protein 2	Homo sapiens	49.79783	0	56.59298	26	26	20.64998	17.56489667	3.085083333	8.485992087	Up	0.001227484	0.025973589
Q13564	NAE1	NEDD8-activating enzyme E1 regulatory subunit	Homo sapiens	60.24635	0.000250438	51.02399	18	18	19.79262667	18.69789333	1.094733333	2.135736012	Up	0.001231969	0.025973589
Q9BXS0	COL25A1	Collagen alpha-1(XXV) chain	Homo sapiens	64.77078	0.001197844	39.479702	4	4	10.15025	18.73644667	-8.586196667	0.00260194	Down	0.001238831	0.026010331
P21741	MDK	Midkine	Homo sapiens	15.58519	0.000250438	49.743767	7	7	16.71570667	20.46024667	-3.74454	0.074607269	Down	0.001259692	0.026180893
Q6ZT62	BARGIN	Bargin	Homo sapiens	73.59947	0.000670841	44.550396	3	3	17.08902667	18.01799667	-0.92897	0.525233194	Down	0.001265779	0.026180893
Q99873	PRMT1	Protein arginine N-methyltransferase 1	Homo sapiens	42.46164	0.000250438	48.119297	26	22	23.02376	21.45631	1.56745	2.96380391	Up	0.001266498	0.026180893
Q9BQC3	DPH2	2-(3-amino-3-carboxypropyl)histidine synthase subunit 2	Homo sapiens	52.0826	0.000885936	42.927216	3	3	17.29404333	10.9898	6.304243333	79.02533459	Up	0.001267565	0.026180893
P29353	SHC1	SHC-transforming protein 1	Homo sapiens	62.8221	0.000250438	51.671318	15	13	20.04214667	19.30293	0.739216667	1.669269237	Up	0.001302149	0.02620222
Q9UBC2	EPS15L1	Epidermal growth factor receptor substrate 15-like 1	Homo sapiens	94.25508	0.002761886	32.97264	1	1	14.82336333	17.94551333	-3.12215	0.114852168	Down	0.0013065	0.02620222
P15529	CD46	Membrane cofactor protein	Homo sapiens	43.74731	0.000250438	46.40917	8	8	17.91085333	20.81826	-2.907406667	0.133285647	Down	0.001306969	0.02620222
P55769	SNU13	NHP2-like protein 1	Homo sapiens	14.17354	0.000250438	48.221344	6	6	20.69633333	17.97832	2.718013333	6.579661358	Up	0.001308906	0.02620222
Q9H089	LSG1	Large subunit GTPase 1 homolog	Homo sapiens	75.22537	0.000250438	50.89886	15	15	19.31394	17.54675333	1.767186667	3.403895311	Up	0.001311948	0.02620222
P09661	SNRPA1	U2 small nuclear ribonucleoprotein A'	Homo sapiens	28.41556	0.000250438	46.27713	11	11	21.34314667	18.69733333	2.645813333	6.258484432	Up	0.00131359	0.02620222
P23443	RPS6KB1	Ribosomal protein S6 kinase beta-1	Homo sapiens	59.13955	0.000250438	51.676136	1	1	16.46893667	10.9898	5.479136667	44.60509688	Up	0.001315778	0.02620222
P47897	QARS1	Glutamine--tRNA ligase	Homo sapiens	87.7987	0.000250438	52.12983	43	43	21.18115667	19.75458667	1.42657	2.688068681	Up	0.001322921	0.02620222
Q15717	ELAVL1	ELAV-like protein 1	Homo sapiens	36.09188	0.000250438	45.92701	15	14	20.25334333	18.16953333	2.08381	4.239252796	Up	0.001327397	0.02620222
Q9Y5B0	CTDP1	RNA polymerase II subunit A C-terminal domain phosphatase	Homo sapiens	104.3992	0.000250438	46.82166	8	8	17.91359	16.05706667	1.856523333	3.621339243	Up	0.001328628	0.02620222
O95243	MBD4	Methyl-CpG-binding domain protein 4	Homo sapiens	66.0509	0.001197844	39.34671	1	1	14.83774333	10.9898	3.847943333	14.39946528	Up	0.001330379	0.02620222
Q9NQR4	NIT2	Omega-amidase NIT2	Homo sapiens	30.60796	0.000250438	54.055508	16	16	20.7127	19.19973	1.51297	2.853969664	Up	0.001334628	0.02620222
O95297	MPZL1	Myelin protein zero-like protein 1	Homo sapiens	29.08218	0.000250438	48.692047	7	7	17.82941	20.48606667	-2.656656667	0.158586661	Down	0.001339909	0.02620222
O14974	PPP1R12A	Protein phosphatase 1 regulatory subunit 12A	Homo sapiens	115.28071	0.000250438	50.955406	22	21	18.61992	17.48046333	1.139456667	2.202980411	Up	0.001353257	0.02620222
Q969U7	PSMG2	Proteasome assembly chaperone 2	Homo sapiens	29.39609	0.000250438	48.174923	11	11	19.98399	18.81710333	1.166886667	2.245266457	Up	0.001359375	0.02620222
O43143	DHX15	ATP-dependent RNA helicase DHX15	Homo sapiens	90.93282	0.000250438	53.528877	39	39	21.14496667	18.57817333	2.566793333	5.924910385	Up	0.001361546	0.02620222
Q13033	STRN3	Striatin-3	Homo sapiens	87.20932	0.000250438	50.60415	21	18	18.26303667	17.11703667	1.146	2.212994706	Up	0.001365951	0.02620222
Q9BRU9	UTP23	rRNA-processing protein UTP23 homolog	Homo sapiens	28.40221	0.000670841	44.10757	1	1	14.7054	10.9898	3.7156	13.13732827	Up	0.001369609	0.02620222
P41091	EIF2S3	Eukaryotic translation initiation factor 2 subunit 3	Homo sapiens	51.10949	0.000250438	54.260494	24	3	22.11751333	20.89653333	1.22098	2.331050081	Up	0.001369624	0.02620222
O60832	DKC1	H/ACA ribonucleoprotein complex subunit DKC1	Homo sapiens	57.67409	0.000250438	52.13571	25	25	19.90229667	18.00733	1.894966667	3.719133839	Up	0.001371736	0.02620222
Q6ICL3	TANGO2	Transport and Golgi organization protein 2 homolog	Homo sapiens	30.93712	0.000250438	46.35423	4	4	18.03009	10.9898	7.04029	131.6250255	Up	0.001395863	0.026319533
Q9BQG0	MYBBP1A	Myb-binding protein 1A	Homo sapiens	148.85454	0.000250438	49.69067	54	54	20.72597667	18.03175333	2.694223333	6.472052602	Up	0.001398006	0.026319533
Q8WYA6	CTNNBL1	Beta-catenin-like protein 1	Homo sapiens	65.17335	0.000250438	46.78762	16	16	19.90320333	17.37809667	2.525106667	5.75615989	Up	0.001398577	0.026319533
P11586	MTHFD1	C-1-tetrahydrofolate synthase, cytoplasmic	Homo sapiens	101.5312	0.000250438	52.63993	52	50	21.52484333	19.83056	1.694283333	3.236160886	Up	0.001398597	0.026319533
Q66K74	MAP1S	Microtubule-associated protein 1S	Homo sapiens	112.21147	0.000250438	54.60971	15	15	19.65199667	18.31341667	1.33858	2.529022724	Up	0.001404162	0.026326743
Q9BR76	CORO1B	Coronin-1B	Homo sapiens	54.23465	0.000250438	52.03892	17	16	22.29782333	21.06635667	1.231466667	2.348055756	Up	0.001430852	0.02672853
P31323	PRKAR2B	cAMP-dependent protein kinase type II-beta regulatory subunit	Homo sapiens	46.30208	0.000250438	51.97532	11	8	20.48242	18.98380667	1.498613333	2.825709848	Up	0.001437425	0.02675295
Q15555	MAPRE2	Microtubule-associated protein RP/EB family member 2	Homo sapiens	37.03132	0	56.951756	15	14	21.31047	18.93624667	2.374223333	5.184566385	Up	0.001468446	0.027230555
Q7L014	DDX46	Probable ATP-dependent RNA helicase DDX46	Homo sapiens	117.36205	0.000250438	51.92032	32	32	20.94527333	18.50582	2.439453333	5.424361519	Up	0.001485562	0.027394411
Q9Y5H2	PCDHGA11	Protocadherin gamma-A11	Homo sapiens	101.54298	0.000250438	46.677204	6	2	16.33764	19.26736667	-2.929726667	0.131239448	Down	0.001490883	0.027394411
Q8N2Q7	NLGN1	Neuroligin-1	Homo sapiens	96.36821	0.000250438	49.978302	3	1	15.91917333	18.00991333	-2.09074	0.234760241	Down	0.001493456	0.027394411
P51116	FXR2	RNA-binding protein FXR2	Homo sapiens	74.2233	0.000250438	50.286457	16	12	20.08899667	17.28349333	2.805503333	6.991021798	Up	0.001512351	0.027518597
O95837	GNA14	Guanine nucleotide-binding protein subunit alpha-14	Homo sapiens	41.57064	0.001046901	41.78902	5	5	14.97547333	17.10570667	-2.130233333	0.228420916	Down	0.001514646	0.027518597
Q99956	DUSP9	Dual specificity protein phosphatase 9	Homo sapiens	41.86758	0.000670841	43.478687	3	3	16.3316	10.9898	5.3418	40.55477823	Up	0.001516475	0.027518597
Q96QU8	XPO6	Exportin-6	Homo sapiens	128.88307	0.000250438	49.724228	11	11	16.54369	15.37819333	1.165496667	2.243104241	Up	0.001534874	0.027625524
Q96EP5	DAZAP1	DAZ-associated protein 1	Homo sapiens	43.38338	0.000250438	53.15841	6	6	18.19983	17.41635667	0.783473333	1.721269899	Up	0.00153747	0.027625524
Q9BTT0	ANP32E	Acidic leucine-rich nuclear phosphoprotein 32 family member E	Homo sapiens	30.69248	0.000670841	44.411232	7	7	20.36852	17.06837667	3.300143333	9.85013388	Up	0.001538678	0.027625524
Q03701	CEBPZ	CCAAT/enhancer-binding protein zeta	Homo sapiens	120.97395	0.000250438	47.45041	2	2	15.89123	10.9898	4.90143	29.88666473	Up	0.001550226	0.027734854
Q96CG8	CTHRC1	Collagen triple helix repeat-containing protein 1	Homo sapiens	26.22395	0.000250438	47.269535	8	8	19.84046	23.69570333	-3.855243333	0.069096511	Down	0.001565135	0.027903329
Q92841	DDX17	Probable ATP-dependent RNA helicase DDX17	Homo sapiens	80.27244	0.000250438	50.301647	30	30	21.12643	18.39053333	2.735896667	6.661729002	Up	0.001581992	0.027920746
Q08623	PUDP	Pseudouridine-5'-phosphatase	Homo sapiens	25.24925	0.000250438	46.99943	4	4	10.15025	17.23826333	-7.088013333	0.007350136	Down	0.001583497	0.027920746
Q9BXD5	NPL	N-acetylneuraminate lyase	Homo sapiens	35.16253	0.000670841	44.471558	4	4	18.03223333	15.47082667	2.561406667	5.902829483	Up	0.001604467	0.027920746
Q12933	TRAF2	TNF receptor-associated factor 2	Homo sapiens	55.85938	0.000670841	44.63978	3	3	16.12512	10.9898	5.13532	35.14676498	Up	0.001605849	0.027920746
O14646	CHD1	Chromodomain-helicase-DNA-binding protein 1	Homo sapiens	196.68753	0.000250438	48.127354	7	7	17.38411667	15.21942	2.164696667	4.48372149	Up	0.00161769	0.027920746
Q96FV2	SCRN2	Secernin-2	Homo sapiens	46.59656	0.000250438	54.67472	4	4	18.8774	17.30723	1.57017	2.96939702	Up	0.001623767	0.027920746
Q15019	SEPTIN2	Septin-2	Homo sapiens	41.48747	0.000250438	47.479153	24	24	22.77801333	21.22412333	1.55389	2.936077399	Up	0.001626695	0.027920746
Q7Z2E3	APTX	Aprataxin	Homo sapiens	40.74001	0.000250438	48.302135	1	1	16.11396667	10.9898	5.124166667	34.8760964	Up	0.001632433	0.027920746
Q9Y5V3	MAGED1	Melanoma-associated antigen D1	Homo sapiens	86.16092	0.000250438	47.97854	8	5	19.38444	17.98962667	1.394813333	2.629545268	Up	0.001632999	0.027920746
Q9Y5Z7	HCFC2	Host cell factor 2	Homo sapiens	86.77904	0.007050529	29.800526	1	1	15.65968	10.9898	4.66988	25.4550501	Up	0.001633882	0.027920746
Q6QEF8	CORO6	Coronin-6	Homo sapiens	52.76203	0.001046901	41.427567	1	1	17.7679	10.9898	6.7781	109.7517398	Up	0.00163416	0.027920746
Q93034	CUL5	Cullin-5	Homo sapiens	90.95533	0.000250438	48.764717	37	37	19.71556667	19.04304667	0.67252	1.593854572	Up	0.001647748	0.027920746
P43378	PTPN9	Tyrosine-protein phosphatase non-receptor type 9	Homo sapiens	68.02004	0.000250438	49.81657	10	10	18.24591	17.47869667	0.767213333	1.701979114	Up	0.001647852	0.027920746
Q15020	SART3	Squamous cell carcinoma antigen recognized by T-cells 3	Homo sapiens	109.93451	0.000250438	49.176655	36	36	20.99786333	18.9933	2.004563333	4.012672278	Up	0.001654747	0.027920746
Q15198	PDGFRL	Platelet-derived growth factor receptor-like protein	Homo sapiens	41.86089	0.000670841	43.548656	5	5	17.04314667	19.17974667	-2.1366	0.227415107	Down	0.001657624	0.027920746
O75607	NPM3	Nucleoplasmin-3	Homo sapiens	19.34368	0.000250438	47.72636	3	3	19.38454667	17.32873667	2.05581	4.157770135	Up	0.001660383	0.027920746
Q9NWS6	FAM118A	Protein FAM118A	Homo sapiens	40.26904	0.001197844	37.203335	1	1	16.13509667	10.9898	5.145296667	35.39065767	Up	0.001673657	0.027920746
Q13393	PLD1	Phospholipase D1	Homo sapiens	124.18413	0.000250438	49.35202	18	18	17.84343667	18.5376	-0.694163333	0.618067653	Down	0.001675611	0.027920746
P63218	GNG5	Guanine nucleotide-binding protein G(I)/G(S)/G(O) subunit gamma-5	Homo sapiens	7.31847	0.001046901	42.327747	2	1	17.9337	19.76222333	-1.828523333	0.281552656	Down	0.001682865	0.027920746
Q9H0A0	NAT10	RNA cytidine acetyltransferase	Homo sapiens	115.72985	0.000250438	53.724567	32	32	17.89292667	15.94824333	1.944683333	3.84953272	Up	0.001686524	0.027920746
P26640	VARS1	Valine--tRNA ligase	Homo sapiens	140.47601	0.000250438	55.425438	63	63	21.85590333	19.78750333	2.0684	4.194212624	Up	0.00169134	0.027920746
Q8N556	AFAP1	Actin filament-associated protein 1	Homo sapiens	80.72492	0.000250438	47.1748	19	18	20.37788	18.37278667	2.005093333	4.014146676	Up	0.00169926	0.027920746
P32455	GBP1	Guanylate-binding protein 1	Homo sapiens	67.93073	0.000250438	49.674595	17	9	18.52601	19.92168667	-1.395676667	0.380066384	Down	0.001705031	0.027920746
O94906	PRPF6	Pre-mRNA-processing factor 6	Homo sapiens	106.92494	0.000250438	51.478374	34	34	19.83653	17.25040667	2.586123333	6.00482971	Up	0.001710313	0.027920746
P62995	TRA2B	Transformer-2 protein homolog beta	Homo sapiens	33.66567	0.000250438	51.20985	18	15	19.86486333	17.30257333	2.56229	5.906444774	Up	0.001715981	0.027920746
Q9Y3A5	SBDS	Ribosome maturation protein SBDS	Homo sapiens	28.7635	0.000250438	49.88594	14	14	20.05614667	18.8431	1.213046667	2.318266891	Up	0.001716597	0.027920746
P35658	NUP214	Nuclear pore complex protein Nup214	Homo sapiens	213.6197	0.000250438	54.295067	11	11	17.61492333	16.47119667	1.143726667	2.209510316	Up	0.001717611	0.027920746
Q13263	TRIM28	Transcription intermediary factor 1-beta	Homo sapiens	88.54966	0.000250438	51.042988	30	30	20.90022333	18.48218333	2.41804	5.344444491	Up	0.001719975	0.027920746
Q5VYK3	ECPAS	Proteasome adapter and scaffold protein ECM29	Homo sapiens	204.2909	0.000250438	53.830738	72	72	20.49154333	19.33493	1.156613333	2.229334858	Up	0.001729071	0.027979014
Q9Y639	NPTN	Neuroplastin	Homo sapiens	44.38718	0.000250438	53.159145	8	8	18.38864333	20.75200667	-2.363363333	0.19433756	Down	0.001744411	0.028137621
P07108	DBI	Acyl-CoA-binding protein	Homo sapiens	10.04442	0.000250438	49.16448	2	2	10.15025	17.40521333	-7.254963333	0.006546941	Down	0.001753437	0.028151856
Q9H3M7	TXNIP	Thioredoxin-interacting protein	Homo sapiens	43.66137	0.000250438	47.38545	7	7	16.29036	19.34	-3.04964	0.120772174	Down	0.001756374	0.028151856
P20226	TBP	TATA-box-binding protein	Homo sapiens	37.69815	0.000250438	48.068703	2	2	17.16513	13.53565667	3.629473333	12.37600117	Up	0.001773135	0.028234429
Q13509	TUBB3	Tubulin beta-3 chain	Homo sapiens	50.43268	0.000250438	50.705143	9	9	20.71255667	19.10054667	1.61201	3.056774229	Up	0.001774171	0.028234429
Q8N9T8	KRI1	Protein KRI1 homolog	Homo sapiens	82.59805	0.001197844	38.971565	4	4	17.94778333	10.9898	6.957983333	124.3259232	Up	0.001778425	0.028234429
P17302	GJA1	Gap junction alpha-1 protein	Homo sapiens	43.00838	0.000250438	52.8147	15	15	18.90357	21.57538333	-2.671813333	0.156929302	Down	0.001783754	0.028234429
Q676U5	ATG16L1	Autophagy-related protein 16-1	Homo sapiens	68.26506	0.000250438	46.272007	8	8	17.70835333	16.39792333	1.31043	2.480154508	Up	0.00181418	0.028626854
Q9GZS1	POLR1E	DNA-directed RNA polymerase I subunit RPA49	Homo sapiens	47.26021	0.000250438	47.06256	3	3	16.37760333	10.9898	5.387803333	41.86879039	Up	0.001833751	0.028764552
O00303	EIF3F	Eukaryotic translation initiation factor 3 subunit F	Homo sapiens	37.56385	0.000250438	50.689068	15	15	21.39524333	20.22398667	1.171256667	2.252077799	Up	0.001834228	0.028764552
Q9BZM4	ULBP3	UL16-binding protein 3	Homo sapiens	27.9493	0.000670841	43.730976	4	3	16.09400667	18.21804667	-2.12404	0.22940361	Down	0.001869153	0.029118506
P21926	CD9	CD9 antigen	Homo sapiens	25.41605	0.000250438	48.236744	6	6	19.42377	22.35600333	-2.932233333	0.131011619	Down	0.001869191	0.029118506
P47813	EIF1AX	Eukaryotic translation initiation factor 1A, X-chromosomal	Homo sapiens	16.4604	0.000250438	51.294357	6	2	19.99360667	18.36967667	1.62393	3.082134884	Up	0.00187669	0.029118506
Q8IWU6	SULF1	Extracellular sulfatase Sulf-1	Homo sapiens	101.02675	0.000250438	48.525185	24	24	18.77673333	20.75705333	-1.98032	0.25343365	Down	0.001897043	0.029118506
Q86U44	METTL3	N6-adenosine-methyltransferase catalytic subunit	Homo sapiens	64.47394	0.000250438	50.82256	6	6	16.42285667	14.68011667	1.74274	3.34670178	Up	0.001899446	0.029118506
Q9H4G4	GLIPR2	Golgi-associated plant pathogenesis-related protein 1	Homo sapiens	17.2183	0.000250438	47.98596	6	6	18.72128667	21.40056333	-2.679276667	0.156119574	Down	0.001900839	0.029118506
Q6P587	FAHD1	Acylpyruvase FAHD1, mitochondrial	Homo sapiens	24.84294	0.000250438	46.080166	4	4	16.50668	18.0803	-1.57362	0.335964336	Down	0.001903422	0.029118506
P42356	PI4KA	Phosphatidylinositol 4-kinase alpha	Homo sapiens	236.83045	0.000250438	55.29082	58	43	18.38915	19.54168	-1.15253	0.449835679	Down	0.001907054	0.029118506
Q16401	PSMD5	26S proteasome non-ATPase regulatory subunit 5	Homo sapiens	56.19572	0.000250438	52.43605	24	24	20.80587333	20.30297667	0.502896667	1.417055896	Up	0.001928564	0.029118506
P05026	ATP1B1	Sodium/potassium-transporting ATPase subunit beta-1	Homo sapiens	35.0613	0.000250438	53.112167	7	7	18.85412	20.96778667	-2.113666667	0.231059023	Down	0.001934391	0.029118506
P35573	AGL	Glycogen debranching enzyme	Homo sapiens	174.76373	0.000250438	53.077896	45	45	19.14361667	18.17332667	0.97029	1.959234387	Up	0.00193697	0.029118506
O43175	PHGDH	D-3-phosphoglycerate dehydrogenase	Homo sapiens	56.6505	0.000250438	51.214596	25	25	22.23884	21.15719333	1.081646667	2.116450382	Up	0.001948556	0.029118506
Q9Y4F1	FARP1	FERM, ARHGEF and pleckstrin domain-containing protein 1	Homo sapiens	118.63293	0.000250438	52.288742	50	49	19.32441	21.74889	-2.42448	0.186276812	Down	0.001951883	0.029118506
Q9HCE0	EPG5	Ectopic P granules protein 5 homolog	Homo sapiens	292.48056	0.000250438	50.981724	21	21	18.57957667	17.60938333	0.970193333	1.959103114	Up	0.001954269	0.029118506
Q96QD8	SLC38A2	Sodium-coupled neutral amino acid symporter 2	Homo sapiens	56.02601	0.000250438	49.265976	5	5	19.47604	21.25189	-1.77585	0.292022209	Down	0.001956772	0.029118506
O95214	LEPROTL1	Leptin receptor overlapping transcript-like 1	Homo sapiens	14.4282	0.000670841	43.19911	1	1	17.24745667	17.97678667	-0.72933	0.603183973	Down	0.001957434	0.029118506
Q96DI7	SNRNP40	U5 small nuclear ribonucleoprotein 40 kDa protein	Homo sapiens	39.31052	0.000250438	50.78736	16	16	20.63203667	17.82563333	2.806403333	6.995384385	Up	0.00195813	0.029118506
P30154	PPP2R1B	Serine/threonine-protein phosphatase 2A 65 kDa regulatory subunit A beta isoform	Homo sapiens	66.21352	0.000250438	53.858765	7	7	17.27897	15.63483333	1.644136667	3.125607596	Up	0.001966599	0.029118506
Q99788	CMKLR1	Chemerin-like receptor 1	Homo sapiens	42.32196	0.000250438	45.86372	2	2	10.15025	17.79915333	-7.648903333	0.004982538	Down	0.001969533	0.029118506
Q96CN4	EVI5L	EVI5-like protein	Homo sapiens	91.37561	0.000487686	45.103146	2	2	16.67326	10.9898	5.68346	51.39157635	Up	0.001971416	0.029118506
Q9BZF1	OSBPL8	Oxysterol-binding protein-related protein 8	Homo sapiens	101.19556	0.000250438	48.444256	19	19	19.22174	17.50603667	1.715703333	3.284567316	Up	0.00198074	0.029125625
O60218	AKR1B10	Aldo-keto reductase family 1 member B10	Homo sapiens	36.01958	0.001197844	38.70303	2	1	20.87173667	18.30069667	2.57104	5.942376438	Up	0.001987638	0.029125625
Q96A08	H2BC1	Histone H2B type 1-A	Homo sapiens	14.16749	0.000250438	45.720722	2	2	17.68448667	19.15604	-1.471553333	0.360593843	Down	0.001989095	0.029125625
O43396	TXNL1	Thioredoxin-like protein 1	Homo sapiens	32.2513	0.000250438	49.78242	14	14	20.0597	19.31014667	0.749553333	1.681272218	Up	0.001996233	0.029146156
P50993	ATP1A2	Sodium/potassium-transporting ATPase subunit alpha-2	Homo sapiens	112.26543	0.000250438	51.29596	19	1	21.03090333	23.01739333	-1.98649	0.2523521	Down	0.002021798	0.029295431
P11802	CDK4	Cyclin-dependent kinase 4	Homo sapiens	33.72984	0.000670841	44.05602	10	10	20.67147333	19.64205667	1.029416667	2.041198755	Up	0.002032777	0.029295431
Q9Y6M7	SLC4A7	Sodium bicarbonate cotransporter 3	Homo sapiens	136.04401	0.000250438	52.35609	15	15	17.61317	19.69905667	-2.085886667	0.235551322	Down	0.002035713	0.029295431
Q9H7D7	WDR26	WD repeat-containing protein 26	Homo sapiens	72.12396	0.000250438	48.940556	18	18	20.44946667	19.43287667	1.01659	2.023131366	Up	0.002036525	0.029295431
P08174	CD55	Complement decay-accelerating factor	Homo sapiens	41.40013	0.000250438	46.82277	9	9	18.08849667	20.40519333	-2.316696667	0.200726546	Down	0.002050282	0.029295431
O60610	DIAPH1	Protein diaphanous homolog 1	Homo sapiens	141.34732	0.000250438	50.649937	35	35	21.15002333	20.80008667	0.349936667	1.274504676	Up	0.002060818	0.029295431
P67775	PPP2CA	Serine/threonine-protein phosphatase 2A catalytic subunit alpha isoform	Homo sapiens	35.59419	0.000250438	46.433113	3	3	20.24809	19.18305	1.06504	2.092227888	Up	0.002068244	0.029295431
P07988	SFTPB	Pulmonary surfactant-associated protein B	Homo sapiens	42.11714	0.000250438	50.601357	1	1	18.02063	16.60078333	1.419846667	2.675570728	Up	0.002068985	0.029295431
Q9H6T3	RPAP3	RNA polymerase II-associated protein 3	Homo sapiens	75.71863	0.002178649	33.7441	1	1	15.24592667	10.9898	4.256126667	19.1082886	Up	0.002070436	0.029295431
Q9NR12	PDLIM7	PDZ and LIM domain protein 7	Homo sapiens	49.84467	0.000250438	53.369255	25	25	22.07772667	20.05801667	2.01971	4.055022726	Up	0.002072488	0.029295431
P24928	POLR2A	DNA-directed RNA polymerase II subunit RPB1	Homo sapiens	217.17617	0.000250438	54.733223	63	63	24.15762	22.51637	1.64125	3.119359867	Up	0.002080752	0.029295431
O95965	ITGBL1	Integrin beta-like protein 1	Homo sapiens	53.92139	0.000250438	45.737526	14	14	16.33494667	20.43877333	-4.103826667	0.058160091	Down	0.002080952	0.029295431
Q9NRA2	SLC17A5	Sialin	Homo sapiens	54.63955	0.000250438	47.842373	5	5	17.12697667	18.80873333	-1.681756667	0.311702868	Down	0.00208272	0.029295431
P11216	PYGB	Glycogen phosphorylase, brain form	Homo sapiens	96.69595	0.000250438	54.5633	51	45	21.50351333	20.16672667	1.336786667	2.525880991	Up	0.002087177	0.029295431
Q99700	ATXN2	Ataxin-2	Homo sapiens	140.28281	0.000250438	53.164593	12	12	20.49936333	19.08729333	1.41207	2.661187201	Up	0.002109302	0.029468088
Q9NSU2	TREX1	Three-prime repair exonuclease 1	Homo sapiens	33.21229	0.001046901	41.112637	5	5	18.02963333	16.14589333	1.88374	3.69030485	Up	0.002111077	0.029468088
Q14202	ZMYM3	Zinc finger MYM-type protein 3	Homo sapiens	152.37905	0.001197844	40.181038	3	3	15.50448333	10.9898	4.514683333	22.85888824	Up	0.00212193	0.029478183
Q96JP5	ZFP91	E3 ubiquitin-protein ligase ZFP91	Homo sapiens	63.44505	0.001046901	41.916798	2	1	17.18369333	10.9898	6.193893333	73.20616954	Up	0.002124934	0.029478183
Q6UXN9	WDR82	WD repeat-containing protein 82	Homo sapiens	35.07903	0	56.59549	15	15	20.39398	18.53266667	1.861313333	3.633382705	Up	0.002129206	0.029478183
Q14151	SAFB2	Scaffold attachment factor B2	Homo sapiens	107.47342	0.002956248	32.57096	2	1	18.10072333	10.9898	7.110923333	138.2296538	Up	0.002142493	0.029496777
Q13148	TARDBP	TAR DNA-binding protein 43	Homo sapiens	44.7398	0.000250438	51.424026	13	13	21.40797333	18.74743	2.660543333	6.322711243	Up	0.002143964	0.029496777
P09497	CLTB	Clathrin light chain B	Homo sapiens	25.19049	0.000670841	43.038452	4	4	18.44641	17.79265667	0.653753333	1.573255878	Up	0.002147964	0.029496777
P48426	PIP4K2A	Phosphatidylinositol 5-phosphate 4-kinase type-2 alpha	Homo sapiens	46.2246	0.000250438	51.955017	16	12	18.72845	18.31802333	0.410426667	1.329078821	Up	0.002181182	0.029872205
P53794	SLC5A3	Sodium/myo-inositol cotransporter	Homo sapiens	79.66389	0.000250438	49.17536	11	10	16.83007333	20.26678667	-3.436713333	0.092351978	Down	0.002190592	0.029891669
Q4KMQ2	ANO6	Anoctamin-6	Homo sapiens	106.16496	0.000250438	49.000454	22	22	16.94351333	19.69580333	-2.75229	0.148415122	Down	0.002206607	0.029891669
P49368	CCT3	T-complex protein 1 subunit gamma	Homo sapiens	60.53388	0.000250438	51.73323	38	38	23.83331333	22.39170667	1.441606667	2.71623192	Up	0.0022078	0.029891669
P22102	GART	Trifunctional purine biosynthetic protein adenosine-3	Homo sapiens	107.76719	0.000250438	51.112713	34	34	20.59780333	19.88944	0.708363333	1.63394943	Up	0.002212844	0.029891669
Q3ZCW2	LGALSL	Galectin-related protein	Homo sapiens	18.98572	0.000250438	48.245327	8	8	19.45069667	16.47240667	2.97829	7.880515468	Up	0.002218172	0.029891669
Q13232	NME3	Nucleoside diphosphate kinase 3	Homo sapiens	19.01504	0.000670841	42.96547	8	8	18.97404	18.41260667	0.561433333	1.475734648	Up	0.002230082	0.029891669
P50570	DNM2	Dynamin-2	Homo sapiens	98.06431	0.000250438	53.308636	41	25	20.67004667	19.26498	1.405066667	2.648300195	Up	0.002235151	0.029891669
Q9BUI4	POLR3C	DNA-directed RNA polymerase III subunit RPC3	Homo sapiens	60.61162	0.000250438	53.260025	8	8	18.78996333	18.1545	0.635463333	1.553436569	Up	0.002236467	0.029891669
Q08211	DHX9	ATP-dependent RNA helicase A	Homo sapiens	140.95847	0.000250438	55.31073	65	65	23.15289333	20.38899333	2.7639	6.792299149	Up	0.002241234	0.029891669
P19634	SLC9A1	Sodium/hydrogen exchanger 1	Homo sapiens	90.76299	0.000250438	51.913563	9	8	18.12617333	21.13721667	-3.011043333	0.124046821	Down	0.002245782	0.029891669
P49768	PSEN1	Presenilin-1	Homo sapiens	52.66784	0.000670841	44.627094	6	4	17.47552667	19.37478	-1.899253333	0.268082076	Down	0.002248842	0.029891669
Q8IYU2	HACE1	E3 ubiquitin-protein ligase HACE1	Homo sapiens	102.34184	0.000670841	43.82101	7	7	15.99063333	14.88175667	1.108876667	2.156776477	Up	0.002257784	0.029891669
P13716	ALAD	Delta-aminolevulinic acid dehydratase	Homo sapiens	36.29487	0.000250438	50.461803	15	15	18.6818	19.91283333	-1.231033333	0.426012204	Down	0.002259083	0.029891669
Q06787	FMR1	Fragile X messenger ribonucleoprotein 1	Homo sapiens	71.17447	0.000250438	49.91241	10	10	17.91307333	16.33464333	1.57843	2.986446754	Up	0.002280294	0.030055101
O75828	CBR3	Carbonyl reductase [NADPH] 3	Homo sapiens	30.85025	0	56.013443	12	9	19.85687333	18.89545333	0.96142	1.947225546	Up	0.002296261	0.030055101
P43243	MATR3	Matrin-3	Homo sapiens	94.62323	0.000250438	49.570724	38	38	21.28921333	18.15386667	3.135346667	8.786853659	Up	0.002300003	0.030055101
Q9UKE5	TNIK	TRAF2 and NCK-interacting protein kinase	Homo sapiens	154.9432	0.000250438	47.57983	7	7	17.28048333	18.40144667	-1.120963333	0.459786709	Down	0.002303472	0.030055101
O14908	GIPC1	PDZ domain-containing protein GIPC1	Homo sapiens	36.04922	0.000250438	49.516132	10	9	17.79044667	19.44469667	-1.65425	0.317702864	Down	0.002303848	0.030055101
Q6P2Q9	PRPF8	Pre-mRNA-processing-splicing factor 8	Homo sapiens	273.60043	0.000250438	54.469734	115	115	25.49113333	23.33208	2.159053333	4.466216951	Up	0.002307893	0.030055101
O60684	KPNA6	Importin subunit alpha-7	Homo sapiens	60.0295	0.000670841	44.348743	10	8	21.83388	19.97465667	1.859223333	3.628122916	Up	0.002315844	0.030055101
O94851	MICAL2	[F-actin]-monooxygenase MICAL2	Homo sapiens	219.06131	0.000250438	48.073685	28	28	20.78585667	18.65681333	2.129043333	4.374273215	Up	0.002322988	0.030055101
Q8ND76	CCNY	Cyclin-Y	Homo sapiens	39.33665	0.000250438	45.99679	8	5	17.80659333	19.11632	-1.309726667	0.4033973	Down	0.002327281	0.030055101
O43148	RNMT	mRNA cap guanine-N7 methyltransferase	Homo sapiens	54.84408	0.000250438	48.83355	12	12	21.52874667	19.23754333	2.291203333	4.894641966	Up	0.002336179	0.030055101
P06737	PYGL	Glycogen phosphorylase, liver form	Homo sapiens	97.1486	0.000250438	52.991016	50	40	21.77376667	19.94032	1.833446667	3.563874828	Up	0.002343426	0.030055101
Q92979	EMG1	Ribosomal RNA small subunit methyltransferase NEP1	Homo sapiens	26.72011	0.000250438	49.327793	12	12	19.94133667	17.74486667	2.19647	4.583564579	Up	0.002346611	0.030055101
P28161	GSTM2	Glutathione S-transferase Mu 2	Homo sapiens	25.74465	0.000487686	45.014698	13	11	21.96750667	20.74748	1.220026667	2.329510231	Up	0.002354961	0.030055101
O00267	SUPT5H	Transcription elongation factor SPT5	Homo sapiens	120.99957	0.000250438	54.848076	24	24	18.86077333	16.73511333	2.12566	4.364026917	Up	0.002357274	0.030055101
Q96BJ3	AIDA	Axin interactor, dorsalization-associated protein	Homo sapiens	35.02316	0.000670841	43.54265	9	9	17.43912333	19.69593333	-2.25681	0.209234115	Down	0.002382425	0.030055101
P38936	CDKN1A	Cyclin-dependent kinase inhibitor 1	Homo sapiens	18.11931	0.000250438	50.669914	3	3	17.04072	10.9898	6.05092	66.29922036	Up	0.002383051	0.030055101
Q9NVH2	INTS7	Integrator complex subunit 7	Homo sapiens	106.83391	0.000250438	52.007782	24	24	18.2994	16.93569667	1.363703333	2.573449252	Up	0.002384015	0.030055101
Q08397	LOXL1	Lysyl oxidase homolog 1	Homo sapiens	63.10977	0.000250438	48.414093	10	10	16.16912667	19.13387667	-2.96475	0.128091798	Down	0.002391866	0.030055101
O60841	EIF5B	Eukaryotic translation initiation factor 5B	Homo sapiens	138.82685	0	56.082493	40	40	20.11990333	18.96506333	1.15484	2.226596285	Up	0.002401439	0.030055101
Q9HAB3	SLC52A2	Solute carrier family 52, riboflavin transporter, member 2	Homo sapiens	45.77715	0.002761886	32.96602	1	1	10.15025	18.79158333	-8.641333333	0.002504376	Down	0.002403337	0.030055101
Q3MHD2	LSM12	Protein LSM12	Homo sapiens	21.70075	0.000250438	48.924744	6	6	19.24766667	17.31177	1.935896667	3.826158573	Up	0.002415415	0.030055101
Q9BSK0	MARVELD1	MARVEL domain-containing protein 1	Homo sapiens	18.91447	0.000250438	49.958538	4	4	16.93550333	18.77074667	-1.835243333	0.280244248	Down	0.002416777	0.030055101
P17844	DDX5	Probable ATP-dependent RNA helicase DDX5	Homo sapiens	69.14808	0.000250438	50.926853	42	34	23.53575333	20.47849	3.057263333	8.323921349	Up	0.002418126	0.030055101
Q9Y3F4	STRAP	Serine-threonine kinase receptor-associated protein	Homo sapiens	38.43831	0.000250438	53.433266	22	22	21.40501333	19.58368667	1.821326667	3.534060326	Up	0.002436862	0.030055101
O00255	MEN1	Menin	Homo sapiens	67.49679	0.000250438	51.280197	4	4	17.53479667	16.31557333	1.219223333	2.328213455	Up	0.00244045	0.030055101
O75716	STK16	Serine/threonine-protein kinase 16	Homo sapiens	34.6559	0.00607724	30.567938	1	1	10.15025	16.61553	-6.46528	0.011317664	Down	0.002444269	0.030055101
P51636	CAV2	Caveolin-2	Homo sapiens	18.29118	0.000250438	45.877483	3	3	17.07842667	17.83758333	-0.759156667	0.590841609	Down	0.002446872	0.030055101
Q9HCJ1	ANKH	Mineralization regulator ANKH	Homo sapiens	54.24096	0.000250438	49.819923	13	13	16.72142333	19.16207	-2.440646667	0.184201068	Down	0.002447854	0.030055101
Q08945	SSRP1	FACT complex subunit SSRP1	Homo sapiens	81.07482	0.000250438	52.668007	23	23	21.23554	18.51775333	2.717786667	6.578627687	Up	0.002465575	0.030055101
Q14203	DCTN1	Dynactin subunit 1	Homo sapiens	141.69485	0.000250438	54.792816	61	61	20.45273667	19.44585667	1.00688	2.009560483	Up	0.00247304	0.030055101
P0C7P3	SLFN14	Protein SLFN14	Homo sapiens	103.90741	0.000670841	43.972927	2	2	17.34075	10.9898	6.35095	81.62561209	Up	0.002473771	0.030055101
P16234	PDGFRA	Platelet-derived growth factor receptor alpha	Homo sapiens	122.66958	0.000250438	53.481445	21	20	17.66830333	19.09141333	-1.42311	0.372907573	Down	0.00248423	0.030055101
P41217	CD200	OX-2 membrane glycoprotein	Homo sapiens	31.26439	0.000250438	48.60012	5	5	16.73439	19.71253	-2.97814	0.126908447	Down	0.002485897	0.030055101
Q9Y5K5	UCHL5	Ubiquitin carboxyl-terminal hydrolase isozyme L5	Homo sapiens	37.60688	0.000250438	50.225452	13	13	19.17286	17.63600667	1.536853333	2.901609418	Up	0.002489084	0.030055101
P98066	TNFAIP6	Tumor necrosis factor-inducible gene 6 protein	Homo sapiens	31.20333	0.000487686	45.042294	16	16	16.52230667	23.02713667	-6.50483	0.011011616	Down	0.002490934	0.030055101
Q9BXP5	SRRT	Serrate RNA effector molecule homolog	Homo sapiens	100.66645	0.000250438	47.849556	35	35	18.61931667	16.31403333	2.305283333	4.942645148	Up	0.002496008	0.030055101
Q96IP4	TENT5A	Terminal nucleotidyltransferase 5A	Homo sapiens	49.66629	0.000250438	47.4645	3	3	17.00331333	10.9898	6.013513333	64.60228698	Up	0.002503771	0.030055101
P18858	LIG1	DNA ligase 1	Homo sapiens	101.7361	0.000250438	50.340855	8	8	17.60244667	10.9898	6.612646667	97.85995177	Up	0.002505941	0.030055101
Q8N6G6	ADAMTSL1	ADAMTS-like protein 1	Homo sapiens	193.40921	0.000250438	50.053646	37	37	18.52367	21.03599333	-2.512323333	0.17527312	Down	0.002512075	0.030055101
Q12884	FAP	Prolyl endopeptidase FAP	Homo sapiens	87.71255	0.000250438	54.246094	46	46	21.54402333	24.68767	-3.143646667	0.113153517	Down	0.00251329	0.030055101
Q13505	MTX1	Metaxin-1	Homo sapiens	51.46284	0.000250438	52.657825	7	7	17.63736	16.67195	0.96541	1.952618358	Up	0.002514069	0.030055101
Q9P291	ARMCX1	Armadillo repeat-containing X-linked protein 1	Homo sapiens	49.18044	0.000250438	47.566357	10	10	19.41836333	17.18838333	2.22998	4.691274762	Up	0.002521982	0.030055101
Q8TCT8	SPPL2A	Signal peptide peptidase-like 2A	Homo sapiens	58.14315	0.000250438	49.29407	2	2	17.35192667	19.04480333	-1.692876667	0.309309561	Down	0.002525821	0.030055101
Q96J84	KIRREL1	Kin of IRRE-like protein 1	Homo sapiens	83.53577	0.000250438	52.71114	20	20	17.63416	19.65894333	-2.024783333	0.245742053	Down	0.002531703	0.030055101
Q9BQ52	ELAC2	Zinc phosphodiesterase ELAC protein 2	Homo sapiens	92.219	0.000250438	53.241673	22	22	17.92393	16.56809333	1.355836667	2.559455045	Up	0.002554108	0.030198049
P49588	AARS1	Alanine--tRNA ligase, cytoplasmic	Homo sapiens	106.81044	0.000250438	53.71367	48	48	21.10215667	19.96061	1.141546667	2.206174132	Up	0.002555631	0.030198049
P46087	NOP2	Probable 28S rRNA (cytosine(4447)-C(5))-methyltransferase	Homo sapiens	89.30181	0.000250438	49.933548	21	21	23.79858	20.61176667	3.186813333	9.105973957	Up	0.002561969	0.030202706
P30419	NMT1	Glycylpeptide N-tetradecanoyltransferase 1	Homo sapiens	56.80618	0.000250438	49.107487	23	20	20.92893333	19.20544333	1.72349	3.302343058	Up	0.002593024	0.030440778
Q53FA7	TP53I3	Quinone oxidoreductase PIG3	Homo sapiens	35.53616	0.000250438	46.821243	11	11	17.76476333	20.05466667	-2.289903333	0.204489216	Down	0.002598242	0.030440778
Q92542	NCSTN	Nicastrin	Homo sapiens	78.41092	0.000250438	50.390465	13	13	19.49863667	21.15905333	-1.660416667	0.31634777	Down	0.002603204	0.030440778
Q9UBS0	RPS6KB2	Ribosomal protein S6 kinase beta-2	Homo sapiens	53.45519	0.001046901	41.654945	1	1	16.77893667	10.9898	5.789136667	55.29728206	Up	0.002609399	0.030440778
P38919	EIF4A3	Eukaryotic initiation factor 4A-III	Homo sapiens	46.87103	0.000250438	50.666153	24	24	22.55158	19.78402667	2.767553333	6.809521069	Up	0.00261212	0.030440778
P09619	PDGFRB	Platelet-derived growth factor receptor beta	Homo sapiens	123.96803	0.000250438	54.030346	35	35	18.94103333	21.56412667	-2.623093333	0.162319324	Down	0.00261986	0.030461118
P30086	PEBP1	Phosphatidylethanolamine-binding protein 1	Homo sapiens	21.05678	0.000250438	47.98846	7	7	18.69502667	21.01250333	-2.317476667	0.200618052	Down	0.002639159	0.03061545
Q9HCE6	ARHGEF10L	Rho guanine nucleotide exchange factor 10-like protein	Homo sapiens	140.37934	0.002761886	33.521187	1	1	15.25298667	10.9898	4.263186667	19.20202646	Up	0.002670609	0.030909714
Q15043	SLC39A14	Metal cation symporter ZIP14	Homo sapiens	54.21229	0.000250438	47.315353	7	7	19.06848	22.14196667	-3.073486667	0.118792308	Down	0.002677565	0.03091979
Q9BQ70	TCF25	Ribosome quality control complex subunit TCF25	Homo sapiens	76.66664	0.000487686	45.19629	7	7	18.53935667	16.66873667	1.87062	3.656897019	Up	0.002719409	0.03132848
Q13740	ALCAM	CD166 antigen	Homo sapiens	65.10228	0.000250438	55.402477	20	20	18.82754667	21.10908333	-2.281536667	0.205678562	Down	0.00272542	0.03132848
Q5JTV8	TOR1AIP1	Torsin-1A-interacting protein 1	Homo sapiens	66.24841	0.000250438	49.65454	10	9	18.25732333	17.36498	0.892343333	1.856188637	Up	0.002731454	0.03132848
Q86TU7	SETD3	Actin-histidine N-methyltransferase	Homo sapiens	67.25714	0.000250438	48.903046	15	15	18.41473	16.87616667	1.538563333	2.905050682	Up	0.002756385	0.031441315
Q14314	FGL2	Fibroleukin	Homo sapiens	50.22863	0.000670841	44.743675	2	2	15.16308667	17.03229667	-1.86921	0.273723271	Down	0.002760275	0.031441315
P62910	RPL32	Large ribosomal subunit protein eL32	Homo sapiens	15.8598	0.000250438	49.91839	11	11	22.68878333	21.21843333	1.47035	2.770891077	Up	0.00276329	0.031441315
Q15029	EFTUD2	116 kDa U5 small nuclear ribonucleoprotein component	Homo sapiens	109.43577	0.000250438	51.68544	46	45	24.39859	22.31094	2.08765	4.250551382	Up	0.002766044	0.031441315
Q9UN36	NDRG2	Protein NDRG2	Homo sapiens	40.79817	0.000250438	46.26221	6	6	19.21861	16.73225667	2.486353333	5.603597504	Up	0.002785894	0.031545327
Q8WU76	SCFD2	Sec1 family domain-containing protein 2	Homo sapiens	75.12714	0.000250438	50.33863	19	19	19.20665667	17.77224333	1.434413333	2.70272239	Up	0.002788088	0.031545327
Q53GS9	USP39	Ubiquitin carboxyl-terminal hydrolase 39	Homo sapiens	65.38052	0.000250438	49.2884	14	14	19.49713667	17.60188667	1.89525	3.719864318	Up	0.002798947	0.031545327
Q96BF6	NACC2	Nucleus accumbens-associated protein 2	Homo sapiens	62.83652	0.001046901	42.650074	4	4	16.88295333	10.9898	5.893153333	59.43139473	Up	0.002817737	0.031545327
Q13363	CTBP1	C-terminal-binding protein 1	Homo sapiens	47.53532	0.000250438	49.756447	14	9	21.04038	18.82328	2.2171	4.649578703	Up	0.002819272	0.031545327
Q96KG9	SCYL1	N-terminal kinase-like protein	Homo sapiens	89.63134	0.000250438	52.45264	26	26	20.73307667	19.58342333	1.149653333	2.218605769	Up	0.002823102	0.031545327
Q9HB90	RRAGC	Ras-related GTP-binding protein C	Homo sapiens	44.22398	0.000250438	50.100807	14	7	19.63422	18.99256667	0.641653333	1.560116033	Up	0.002829624	0.031545327
Q92878	RAD50	DNA repair protein RAD50	Homo sapiens	153.89218	0.000250438	52.211746	48	48	19.76429667	17.94313333	1.821163333	3.533660243	Up	0.00283156	0.031545327
P48507	GCLM	Glutamate--cysteine ligase regulatory subunit	Homo sapiens	30.72705	0.000250438	51.087883	8	8	19.23313667	17.97337333	1.259763333	2.394564561	Up	0.00283679	0.031545327
A0FGR8	ESYT2	Extended synaptotagmin-2	Homo sapiens	102.35748	0.000250438	49.42478	17	17	19.08357333	19.2886	-0.205026667	0.867522652	Down	0.002842522	0.031545327
P00966	ASS1	Argininosuccinate synthase	Homo sapiens	46.53037	0.000250438	52.35257	26	26	21.82337	20.17773667	1.645633333	3.128851816	Up	0.002851882	0.031545327
Q99969	RARRES2	Retinoic acid receptor responder protein 2	Homo sapiens	18.61758	0.000250438	47.184143	4	4	10.15025	18.49869667	-8.348446667	0.003068083	Down	0.002853562	0.031545327
P12109	COL6A1	Collagen alpha-1(VI) chain	Homo sapiens	108.52939	0	56.067383	64	64	23.54185	27.7081	-4.16625	0.055697254	Down	0.00286158	0.031545327
Q7RTV2	GSTA5	Glutathione S-transferase A5	Homo sapiens	25.72201	0.001591723	34.976013	1	1	21.06257667	18.36373333	2.698843333	6.492811535	Up	0.002862113	0.031545327
O94874	UFL1	E3 UFM1-protein ligase 1	Homo sapiens	89.59527	0.000250438	53.27961	45	45	20.75371	18.42126	2.33245	5.036599446	Up	0.002870406	0.031548054
P18754	RCC1	Regulator of chromosome condensation	Homo sapiens	44.96901	0.000250438	51.493225	13	13	20.32138333	17.57029	2.751093333	6.73227138	Up	0.002875558	0.031548054
Q9H5X1	CIAO2A	Cytosolic iron-sulfur assembly component 2A	Homo sapiens	18.35511	0.000250438	47.788765	1	1	16.84411	10.9898	5.85431	57.85260429	Up	0.002890275	0.031548054
Q9Y343	SNX24	Sorting nexin-24	Homo sapiens	19.81786	0.001046901	41.176327	1	1	18.291	16.31441667	1.976583333	3.935599278	Up	0.002903403	0.031548054
P61587	RND3	Rho-related GTP-binding protein RhoE	Homo sapiens	27.36825	0.000250438	47.95715	9	9	18.07463667	19.61693667	-1.5423	0.343337656	Down	0.002906342	0.031548054
Q9Y6N7	ROBO1	Roundabout homolog 1	Homo sapiens	180.92965	0.000250438	49.751816	24	23	15.81323	18.44394667	-2.630716667	0.161463876	Down	0.002906501	0.031548054
P46776	RPL27A	Large ribosomal subunit protein uL15	Homo sapiens	16.56138	0.000487686	45.168983	6	6	24.17777333	22.91994	1.257833333	2.391363316	Up	0.0029206	0.031548054
Q6UVY6	MOXD1	DBH-like monooxygenase protein 1	Homo sapiens	69.65249	0.000250438	51.73767	15	15	18.13534667	21.46312667	-3.32778	0.099595198	Down	0.002920634	0.031548054
Q13347	EIF3I	Eukaryotic translation initiation factor 3 subunit I	Homo sapiens	36.50184	0.000250438	51.689823	20	20	21.49649667	19.94375333	1.552743333	2.933744706	Up	0.002920788	0.031548054
O43513	MED7	Mediator of RNA polymerase II transcription subunit 7	Homo sapiens	27.24521	0.000670841	44.38935	1	1	16.12801	10.9898	5.13821	35.21724138	Up	0.002924451	0.031548054
Q16539	MAPK14	Mitogen-activated protein kinase 14	Homo sapiens	41.29328	0.000250438	51.485012	9	9	17.81903667	17.33119667	0.48784	1.402343717	Up	0.002936956	0.031558164
P11387	TOP1	DNA topoisomerase 1	Homo sapiens	90.72572	0.000250438	51.611046	24	20	20.66780333	19.02457333	1.64323	3.123643914	Up	0.002938672	0.031558164
O43684	BUB3	Mitotic checkpoint protein BUB3	Homo sapiens	37.15477	0.000250438	53.22842	16	16	21.46787667	19.09876667	2.36911	5.166223291	Up	0.002944021	0.031558164
P12259	F5	Coagulation factor V	Homo sapiens	251.70342	0.000487686	44.948673	17	17	23.45146	21.91262667	1.538833333	2.905594412	Up	0.002953463	0.031592727
P49662	CASP4	Caspase-4	Homo sapiens	43.26224	0.000670841	43.223095	2	1	15.84190667	18.80991667	-2.96801	0.12780268	Down	0.002973021	0.031670702
Q9NYI0	PSD3	PH and SEC7 domain-containing protein 3	Homo sapiens	116.03354	0.000250438	50.37158	17	17	18.54698	20.11558	-1.5686	0.337135394	Down	0.002984974	0.031670702
Q96S97	MYADM	Myeloid-associated differentiation marker	Homo sapiens	35.27359	0.000250438	51.038254	6	6	20.60086667	22.75573667	-2.15487	0.224553327	Down	0.002991386	0.031670702
Q9NZI8	IGF2BP1	Insulin-like growth factor 2 mRNA-binding protein 1	Homo sapiens	63.48059	0.000250438	51.725647	24	22	20.06435667	17.66506	2.399296667	5.275459158	Up	0.003003978	0.031670702
Q9Y281	CFL2	Cofilin-2	Homo sapiens	18.73661	0.000250438	48.290707	7	7	19.67423333	20.63467667	-0.960443333	0.51389897	Down	0.003004697	0.031670702
P08603	CFH	Complement factor H	Homo sapiens	139.09631	0.000250438	51.463333	57	49	21.35665333	26.18025	-4.823596667	0.035314472	Down	0.003008272	0.031670702
Q13625	TP53BP2	Apoptosis-stimulating of p53 protein 2	Homo sapiens	125.61642	0.000670841	44.1153	3	3	16.36439667	10.9898	5.374596667	41.48726556	Up	0.003008533	0.031670702
P14866	HNRNPL	Heterogeneous nuclear ribonucleoprotein L	Homo sapiens	64.13277	0.000250438	50.024002	22	22	21.39729	18.38209333	3.015196667	8.084713596	Up	0.00301329	0.031670702
P30153	PPP2R1A	Serine/threonine-protein phosphatase 2A 65 kDa regulatory subunit A alpha isoform	Homo sapiens	65.30858	0.000250438	52.247776	29	22	21.82885	20.52414	1.30471	2.470340655	Up	0.003022191	0.031670702
P78324	SIRPA	Tyrosine-protein phosphatase non-receptor type substrate 1	Homo sapiens	54.96685	0.000250438	50.071423	10	6	16.10578	18.28572333	-2.179943333	0.220684417	Down	0.003023084	0.031670702
Q05048	CSTF1	Cleavage stimulation factor subunit 1	Homo sapiens	48.35765	0.000250438	51.494293	9	9	18.80759333	17.79835333	1.00924	2.012850468	Up	0.00304164	0.031799536
P18031	PTPN1	Tyrosine-protein phosphatase non-receptor type 1	Homo sapiens	49.96683	0.000250438	54.508575	19	19	23.22948	21.05201333	2.177466667	4.52358527	Up	0.003048514	0.031805949
P78559	MAP1A	Microtubule-associated protein 1A	Homo sapiens	305.48517	0.000250438	49.161743	24	24	19.88960333	18.19462	1.694983333	3.237731462	Up	0.003060262	0.03184739
P30876	POLR2B	DNA-directed RNA polymerase II subunit RPB2	Homo sapiens	133.89657	0.000250438	50.90863	50	50	20.59979667	18.70873	1.891066667	3.709093578	Up	0.003068135	0.03184739
P62888	RPL30	Large ribosomal subunit protein eL30	Homo sapiens	12.78405	0.000250438	48.43145	8	8	23.95333	23.05532333	0.898006667	1.86348947	Up	0.003071289	0.03184739
Q6PD62	CTR9	RNA polymerase-associated protein CTR9 homolog	Homo sapiens	133.50232	0.000250438	49.297413	26	26	18.27170667	16.69526	1.576446667	2.982343981	Up	0.003106661	0.031950355
Q9NXH9	TRMT1	tRNA (guanine(26)-N(2))-dimethyltransferase	Homo sapiens	72.23405	0.000250438	50.44056	18	18	18.40809333	17.32784	1.080253333	2.114407333	Up	0.003109764	0.031950355
O94907	DKK1	Dickkopf-related protein 1	Homo sapiens	28.67153	0.000250438	54.851788	6	6	16.07221667	19.39296	-3.320743333	0.100082155	Down	0.003112116	0.031950355
O43242	PSMD3	26S proteasome non-ATPase regulatory subunit 3	Homo sapiens	60.97755	0.000250438	52.339558	42	42	22.60611333	21.83595667	0.770156667	1.705454974	Up	0.003113549	0.031950355
Q08752	PPID	Peptidyl-prolyl cis-trans isomerase D	Homo sapiens	40.76357	0.000250438	52.18345	8	8	18.06901333	17.14829667	0.920716667	1.893055446	Up	0.003123645	0.031950355
Q5TA45	INTS11	Integrator complex subunit 11	Homo sapiens	67.66256	0.001046901	42.039963	8	8	18.94619333	16.37904667	2.567146667	5.926361645	Up	0.003127025	0.031950355
Q96LI5	CNOT6L	CCR4-NOT transcription complex subunit 6-like	Homo sapiens	63.00141	0.000670841	44.516712	2	2	17.71395	16.38382	1.33013	2.514253296	Up	0.003128168	0.031950355
O00338	SULT1C2	Sulfotransferase 1C2	Homo sapiens	34.88007	0.000670841	44.276085	1	1	19.50736	16.06609667	3.441263333	10.86234235	Up	0.003133014	0.031950355
P08236	GUSB	Beta-glucuronidase	Homo sapiens	74.73194	0.000487686	45.31926	5	5	18.21463667	16.85112333	1.363513333	2.573110357	Up	0.003137813	0.031950355
O75487	GPC4	Glypican-4	Homo sapiens	62.4121	0.001197844	38.40326	4	4	10.15025	17.69694	-7.54669	0.005348352	Down	0.003152218	0.032032836
P04179	SOD2	Superoxide dismutase [Mn], mitochondrial	Homo sapiens	24.75014	0.000250438	53.827858	10	10	20.25454667	23.51081	-3.256263333	0.104656706	Down	0.0031796	0.032246604
Q9P1F3	ABRACL	Costars family protein ABRACL	Homo sapiens	9.05649	0.000250438	45.727207	2	2	16.41990667	17.85127	-1.431363333	0.370780343	Down	0.003190035	0.032287988
Q16270	IGFBP7	Insulin-like growth factor-binding protein 7	Homo sapiens	29.13031	0.000250438	54.490696	14	14	18.96243333	23.58551	-4.623076667	0.0405803	Down	0.003237812	0.032556401
P46779	RPL28	Large ribosomal subunit protein eL28	Homo sapiens	15.7475	0.000487686	45.315926	11	11	23.19982667	22.04319667	1.15663	2.229360612	Up	0.003237846	0.032556401
Q9ULI3	HEG1	Protein HEG homolog 1	Homo sapiens	147.46056	0.000250438	51.738064	12	12	17.19348667	19.14040667	-1.94692	0.259369366	Down	0.003239198	0.032556401
Q9Y2X3	NOP58	Nucleolar protein 58	Homo sapiens	59.57818	0.000250438	49.129414	24	24	20.99019	18.46199333	2.528196667	5.768501788	Up	0.003257451	0.032556401
P29590	PML	Protein PML	Homo sapiens	97.55058	0.000250438	48.00779	31	31	19.98461333	18.67058333	1.31403	2.486351039	Up	0.003257599	0.032556401
P19440	GGT1	Glutathione hydrolase 1 proenzyme	Homo sapiens	61.41022	0.001046901	41.4441	7	1	17.99793	20.52393667	-2.526006667	0.17361859	Down	0.003260116	0.032556401
Q08170	SRSF4	Serine/arginine-rich splicing factor 4	Homo sapiens	56.67835	0.000250438	49.5821	14	9	21.8887	18.96718667	2.921513333	7.576404373	Up	0.003263023	0.032556401
O94832	MYO1D	Unconventional myosin-Id	Homo sapiens	116.20219	0.000250438	47.98504	5	4	17.49757333	18.73818667	-1.240613333	0.423192706	Down	0.003267814	0.032556401
P08294	SOD3	Extracellular superoxide dismutase [Cu-Zn]	Homo sapiens	25.85091	0.000250438	47.038853	6	6	10.15025	19.05235667	-8.902106667	0.002090253	Down	0.003290923	0.032689513
Q5VWZ2	LYPLAL1	Lysophospholipase-like protein 1	Homo sapiens	26.31641	0.000250438	50.05199	7	7	18.93337333	18.50166	0.431713333	1.348834491	Up	0.003294043	0.032689513
A6NDG6	PGP	Glycerol-3-phosphate phosphatase	Homo sapiens	34.00606	0.000250438	49.286377	5	5	18.23725667	19.26349667	-1.02624	0.490988112	Down	0.003319366	0.03287661
Q96SL4	GPX7	Glutathione peroxidase 7	Homo sapiens	20.99602	0.000250438	50.910755	6	6	18.46204667	16.89074333	1.571303333	2.971730596	Up	0.003340882	0.033007729
Q00341	HDLBP	Vigilin	Homo sapiens	141.43964	0.000250438	54.247707	63	63	21.99985333	19.48302667	2.516826667	5.72321842	Up	0.003347883	0.033007729
P50991	CCT4	T-complex protein 1 subunit delta	Homo sapiens	57.92423	0.000250438	53.70702	38	38	22.97371333	21.77648	1.197233333	2.292995198	Up	0.003352094	0.033007729
O43657	TSPAN6	Tetraspanin-6	Homo sapiens	27.56327	0.000487686	45.026455	8	8	18.56288333	21.74272	-3.179836667	0.110350367	Down	0.003377656	0.033124724
Q8WTT2	NOC3L	Nucleolar complex protein 3 homolog	Homo sapiens	92.54776	0.000250438	53.57124	12	12	17.35393333	15.19018333	2.16375	4.480780329	Up	0.003378211	0.033124724
P18206	VCL	Vinculin	Homo sapiens	123.7993	0.000250438	51.110348	75	75	21.04959	22.78410667	-1.734516667	0.300509673	Down	0.003383533	0.033124724
Q8WYP5	AHCTF1	Protein ELYS	Homo sapiens	252.49834	0.001197844	37.598167	2	2	15.9678	10.9898	4.978	31.51572617	Up	0.003394911	0.03314662
Q9Y5B9	SUPT16H	FACT complex subunit SPT16	Homo sapiens	119.91375	0.000250438	51.685707	32	32	20.97693667	18.68041	2.296526667	4.912735839	Up	0.003398817	0.03314662
Q96PQ0	SORCS2	VPS10 domain-containing receptor SorCS2	Homo sapiens	128.15152	0.000250438	47.88172	7	7	15.62411	16.70566333	-1.081553333	0.472519793	Down	0.003419287	0.033282374
Q14566	MCM6	DNA replication licensing factor MCM6	Homo sapiens	92.88927	0.000250438	50.140415	31	31	17.55635	16.00938333	1.546966667	2.922021243	Up	0.003432951	0.033351482
O00522	KRIT1	Krev interaction trapped protein 1	Homo sapiens	84.34806	0.000250438	49.034145	11	11	16.91160667	18.21304667	-1.30144	0.405721033	Down	0.003442231	0.033377819
Q13619	CUL4A	Cullin-4A	Homo sapiens	87.68024	0.000250438	53.662033	27	27	19.85162	18.71292	1.1387	2.201825292	Up	0.00345506	0.033438404
Q99471	PFDN5	Prefoldin subunit 5	Homo sapiens	17.32814	0	58.968643	6	6	19.56417333	19.95987667	-0.395703333	0.760118718	Down	0.003486049	0.033674176
P31641	SLC6A6	Sodium- and chloride-dependent taurine transporter	Homo sapiens	69.83005	0.000670841	44.264122	7	6	17.81399667	20.67301	-2.859013333	0.137832372	Down	0.003500788	0.033752378
P22352	GPX3	Glutathione peroxidase 3	Homo sapiens	25.55233	0.000670841	44.804153	2	2	21.82567	18.60115	3.22452	9.347107589	Up	0.003512212	0.033798387
P35613	BSG	Basigin	Homo sapiens	42.20036	0.000250438	46.879185	12	12	22.15039667	24.83326	-2.682863333	0.155731929	Down	0.003536866	0.03393132
Q96N11	INTS15	Integrator complex subunit 15	Homo sapiens	50.04659	0.000250438	45.940388	2	2	18.01384	15.64794333	2.365896667	5.1547293	Up	0.003539382	0.03393132
Q8IY17	PNPLA6	Patatin-like phospholipase domain-containing protein 6	Homo sapiens	150.95389	0.000250438	48.221405	29	28	19.07087333	17.65720333	1.41367	2.664140189	Up	0.00356801	0.034141355
O75643	SNRNP200	U5 small nuclear ribonucleoprotein 200 kDa helicase	Homo sapiens	244.5076	0.000250438	54.295506	101	101	22.64975333	20.50669	2.143063333	4.416989287	Up	0.003592965	0.034315515
Q8TAT6	NPLOC4	Nuclear protein localization protein 4 homolog	Homo sapiens	68.12023	0.000250438	53.003307	27	27	19.79212333	18.09764	1.694483333	3.236609544	Up	0.003609553	0.034409266
P54852	EMP3	Epithelial membrane protein 3	Homo sapiens	18.429	0.000250438	46.234104	3	3	18.06924	20.27956333	-2.210323333	0.216085874	Down	0.003631842	0.034556909
Q00839	HNRNPU	Heterogeneous nuclear ribonucleoprotein U	Homo sapiens	90.58443	0.000250438	49.698826	32	32	22.77341667	20.72214	2.051276667	4.144725815	Up	0.003665173	0.034757313
Q9H0E2	TOLLIP	Toll-interacting protein	Homo sapiens	30.2818	0.000250438	50.294193	8	8	17.94517667	19.32949333	-1.384316667	0.383070898	Down	0.003666585	0.034757313
P17655	CAPN2	Calpain-2 catalytic subunit	Homo sapiens	79.99535	0.000250438	51.33626	30	30	20.25793333	21.17471667	-0.916783333	0.529688711	Down	0.003703732	0.035030584
Q9Y5Q9	GTF3C3	General transcription factor 3C polypeptide 3	Homo sapiens	101.27223	0.000250438	47.071938	14	14	17.96590667	16.65975333	1.306153333	2.472813325	Up	0.003709202	0.035030584
Q02750	MAP2K1	Dual specificity mitogen-activated protein kinase kinase 1	Homo sapiens	43.43901	0.000250438	50.143707	12	12	19.8887	18.97441	0.91429	1.884641347	Up	0.003716222	0.035031771
Q5JVF3	PCID2	PCI domain-containing protein 2	Homo sapiens	46.02993	0.000250438	49.81508	19	19	18.44406	17.29685	1.14721	2.214851541	Up	0.003741693	0.035206564
Q8WVJ2	NUDCD2	NudC domain-containing protein 2	Homo sapiens	17.67587	0.000250438	45.628155	3	3	18.43420333	17.22239	1.211813333	2.316285895	Up	0.003758038	0.035294992
Q9Y2L1	DIS3	Exosome complex exonuclease RRP44	Homo sapiens	109.00273	0.000250438	50.12961	36	36	19.92878667	17.91352	2.015266667	4.042552939	Up	0.00377036	0.03534539
Q13610	PWP1	Periodic tryptophan protein 1 homolog	Homo sapiens	55.82791	0.000250438	54.274387	12	12	19.15238	17.94881667	1.203563333	2.303078097	Up	0.003782842	0.03535144
Q15435	PPP1R7	Protein phosphatase 1 regulatory subunit 7	Homo sapiens	41.5642	0.000250438	52.50276	18	18	20.34194333	19.08601333	1.25593	2.388210495	Up	0.003785798	0.03535144
Q9H944	MED20	Mediator of RNA polymerase II transcription subunit 20	Homo sapiens	23.22177	0.000250438	46.87657	5	5	17.58777	16.38597	1.2018	2.30026488	Up	0.003791878	0.03535144
Q9NYF8	BCLAF1	Bcl-2-associated transcription factor 1	Homo sapiens	106.12211	0.000250438	47.622482	15	15	16.90984	15.55255667	1.357283333	2.562022833	Up	0.003813091	0.035427389
P09417	QDPR	Dihydropteridine reductase	Homo sapiens	25.7895	0.000250438	48.40518	12	12	19.56841333	18.27278	1.295633333	2.454847379	Up	0.00381397	0.035427389
Q7KZF4	SND1	Staphylococcal nuclease domain-containing protein 1	Homo sapiens	101.99699	0.000250438	52.84514	64	64	23.75024	21.52303	2.22721	4.682276073	Up	0.003845455	0.035639671
P31943	HNRNPH1	Heterogeneous nuclear ribonucleoprotein H	Homo sapiens	49.22946	0.000250438	54.392845	20	9	23.27714333	20.55787333	2.71927	6.585395102	Up	0.003850852	0.035639671
Q6P9B6	MEAK7	MTOR-associated protein MEAK7	Homo sapiens	50.99362	0.000250438	51.76443	12	12	19.25573333	20.92855333	-1.67282	0.31363968	Down	0.003867119	0.035649293
Q9NRN7	AASDHPPT	L-aminoadipate-semialdehyde dehydrogenase-phosphopantetheinyl transferase	Homo sapiens	35.77595	0.000250438	50.29814	9	9	18.60351667	17.54262333	1.060893333	2.086222935	Up	0.003868923	0.035649293
Q8NFJ5	GPRC5A	Retinoic acid-induced protein 3	Homo sapiens	40.2511	0.000670841	44.91294	3	3	17.64245667	18.44924333	-0.806786667	0.571653693	Down	0.00387294	0.035649293
Q13443	ADAM9	Disintegrin and metalloproteinase domain-containing protein 9	Homo sapiens	90.55598	0.000250438	50.125145	24	24	17.9207	19.73856	-1.81786	0.283641395	Down	0.003941194	0.036211946
P23396	RPS3	Small ribosomal subunit protein uS3	Homo sapiens	26.68831	0.000250438	47.395275	24	24	25.01084	23.59833667	1.412503333	2.661986645	Up	0.003959799	0.03622755
Q8TCT1	PHOSPHO1	Phosphoethanolamine/phosphocholine phosphatase	Homo sapiens	29.71286	0.001197844	39.911236	1	1	16.38945333	10.9898	5.399653333	42.21410825	Up	0.00397799	0.03622755
Q8WVV9	HNRNPLL	Heterogeneous nuclear ribonucleoprotein L-like	Homo sapiens	60.08311	0.000250438	49.291073	21	20	19.63752	17.29918333	2.338336667	5.0571924	Up	0.003980532	0.03622755
Q9BVI4	NOC4L	Nucleolar complex protein 4 homolog	Homo sapiens	58.46777	0.000250438	54.955032	15	15	18.75027333	15.69854333	3.05173	8.292056807	Up	0.003995497	0.03622755
Q14CX7	NAA25	N-alpha-acetyltransferase 25, NatB auxiliary subunit	Homo sapiens	112.29234	0.000250438	47.509987	6	6	17.07665	18.06269333	-0.986043333	0.504860484	Down	0.004007295	0.03622755
Q01650	SLC7A5	Large neutral amino acids transporter small subunit 1	Homo sapiens	55.01024	0	56.836136	10	8	18.76397333	21.35612	-2.592146667	0.165838782	Down	0.004011831	0.03622755
Q96FN4	CPNE2	Copine-2	Homo sapiens	61.18984	0.000250438	47.20835	11	10	19.19738333	20.26181333	-1.06443	0.47816154	Down	0.004013816	0.03622755
Q96I15	SCLY	Selenocysteine lyase	Homo sapiens	48.14877	0.000250438	47.57462	5	5	17.62954	17.2222	0.40734	1.326238278	Up	0.004015432	0.03622755
Q9BVA1	TUBB2B	Tubulin beta-2B chain	Homo sapiens	49.95306	0.001591723	34.8285	1	1	16.82626667	10.9898	5.836466667	57.14148667	Up	0.004015857	0.03622755
Q9UN70	PCDHGC3	Protocadherin gamma-C3	Homo sapiens	101.07742	0.000250438	51.64447	8	8	16.18610667	18.20500333	-2.018896667	0.246746809	Down	0.004033213	0.03622755
Q32P28	P3H1	Prolyl 3-hydroxylase 1	Homo sapiens	83.39393	0.000250438	51.670338	30	30	22.05658667	20.4836	1.572986667	2.975200028	Up	0.00403483	0.03622755
Q1KMD3	HNRNPUL2	Heterogeneous nuclear ribonucleoprotein U-like protein 2	Homo sapiens	85.10467	0.000250438	50.371307	34	34	21.63877333	18.83623	2.802543333	6.976692914	Up	0.004038958	0.03622755
P13861	PRKAR2A	cAMP-dependent protein kinase type II-alpha regulatory subunit	Homo sapiens	45.5184	0.000250438	51.431343	17	17	20.18650667	18.51368	1.672826667	3.188386813	Up	0.004042154	0.03622755
Q10588	BST1	ADP-ribosyl cyclase/cyclic ADP-ribose hydrolase 2	Homo sapiens	35.72398	0.000250438	49.707504	11	11	18.47847667	21.40486667	-2.92639	0.13154333	Down	0.004042712	0.03622755
P51003	PAPOLA	Poly(A) polymerase alpha	Homo sapiens	82.84257	0.000250438	54.57351	26	17	18.93020333	17.17726	1.752943333	3.37045493	Up	0.00408614	0.036395338
Q9P265	DIP2B	Disco-interacting protein 2 homolog B	Homo sapiens	171.49153	0.000250438	53.202133	56	51	18.78297	21.27103333	-2.488063333	0.17824539	Down	0.004086392	0.036395338
O43681	GET3	ATPase GET3	Homo sapiens	38.79277	0.000250438	52.526188	13	13	21.33809667	19.73447667	1.60362	3.039049134	Up	0.004088333	0.036395338
Q96HN2	AHCYL2	Adenosylhomocysteinase 3	Homo sapiens	66.72113	0.000250438	45.683388	2	2	16.95982	10.9898	5.97002	62.68376802	Up	0.004094732	0.036395338
Q13151	HNRNPA0	Heterogeneous nuclear ribonucleoprotein A0	Homo sapiens	30.84061	0.000250438	51.072918	12	12	20.89519667	18.07322667	2.82197	7.071273204	Up	0.004097251	0.036395338
O75368	SH3BGRL	Adapter SH3BGRL	Homo sapiens	12.77425	0.000250438	45.912735	5	5	16.05018333	18.70612667	-2.655943333	0.158665093	Down	0.00411413	0.036481488
P63096	GNAI1	Guanine nucleotide-binding protein G(i) subunit alpha-1	Homo sapiens	40.36108	0.000250438	50.887264	6	6	18.84167	21.81555	-2.97388	0.127283737	Down	0.004148213	0.036663289
O60333	KIF1B	Kinesin-like protein KIF1B	Homo sapiens	204.47631	0.000250438	53.29204	12	8	18.74905	17.24982	1.49923	2.82691793	Up	0.004149063	0.036663289
O75387	SLC43A1	Large neutral amino acids transporter small subunit 3	Homo sapiens	61.47687	0.000670841	44.06404	5	5	14.30932333	17.62288	-3.313556667	0.10058195	Down	0.004164355	0.03668443
P46459	NSF	Vesicle-fusing ATPase	Homo sapiens	82.59434	0.000250438	53.322002	39	39	22.43488333	20.61029333	1.82459	3.542063313	Up	0.004165896	0.03668443
O43776	NARS1	Asparagine--tRNA ligase, cytoplasmic	Homo sapiens	62.94291	0.000250438	51.599586	25	25	22.11558667	20.82877333	1.286813333	2.43988531	Up	0.004179892	0.036744001
Q13094	LCP2	Lymphocyte cytosolic protein 2	Homo sapiens	60.18818	0.001046901	41.396317	6	6	17.45467667	15.31928333	2.135393333	4.393568945	Up	0.004207716	0.036790719
P51532	SMARCA4	Transcription activator BRG1	Homo sapiens	184.64558	0.000250438	50.764038	28	14	17.95643667	16.28468	1.671756667	3.186022967	Up	0.004212712	0.036790719
P22087	FBL	rRNA 2'-O-methyltransferase fibrillarin	Homo sapiens	33.78422	0.000250438	50.25011	20	17	21.89962667	19.23432	2.665306667	6.343621382	Up	0.004224926	0.036790719
Q14156	EFR3A	Protein EFR3 homolog A	Homo sapiens	92.92434	0.000250438	49.28433	26	25	17.32735	19.48700333	-2.159653333	0.223810041	Down	0.004226221	0.036790719
Q96P70	IPO9	Importin-9	Homo sapiens	115.96285	0.000250438	51.13755	25	25	18.75072333	19.41048667	-0.659763333	0.632982126	Down	0.004238768	0.036790719
Q9NVG8	TBC1D13	TBC1 domain family member 13	Homo sapiens	46.55354	0.000250438	51.499332	11	11	18.71054333	17.43875	1.271793333	2.414615264	Up	0.004241195	0.036790719
P04424	ASL	Argininosuccinate lyase	Homo sapiens	51.65797	0.000250438	49.507362	20	20	20.22017667	18.88035667	1.33982	2.53119736	Up	0.004242803	0.036790719
P25205	MCM3	DNA replication licensing factor MCM3	Homo sapiens	90.98079	0.000250438	50.343098	34	34	19.61711	17.60608667	2.011023333	4.030680231	Up	0.004243133	0.036790719
Q9NUQ9	CYRIB	CYFIP-related Rac1 interactor B	Homo sapiens	36.74797	0.000250438	50.87108	11	9	18.03436667	19.79622667	-1.76186	0.294867761	Down	0.004253496	0.036817736
Q13547	HDAC1	Histone deacetylase 1	Homo sapiens	55.10296	0.000250438	52.23334	15	10	21.14724333	18.84121	2.306033333	4.945215301	Up	0.004264185	0.036828557
Q15021	NCAPD2	Condensin complex subunit 1	Homo sapiens	157.18214	0.000250438	50.734123	23	23	17.37797667	16.59251667	0.78546	1.723641811	Up	0.004269242	0.036828557
P04180	LCAT	Phosphatidylcholine-sterol acyltransferase	Homo sapiens	49.57792	0.001046901	42.639904	2	2	20.42101	18.78783667	1.633173333	3.101945488	Up	0.00429848	0.03691334
P10114	RAP2A	Ras-related protein Rap-2a	Homo sapiens	20.61545	0.000250438	53.617657	8	4	20.37558	22.07360667	-1.698026667	0.308207384	Down	0.004298592	0.03691334
Q96PE1	ADGRA2	Adhesion G protein-coupled receptor A2	Homo sapiens	142.64748	0.000250438	50.04494	8	8	16.25158667	18.72417	-2.472583333	0.180168246	Down	0.004300865	0.03691334
P02751	FN1	Fibronectin	Homo sapiens	272.32035	0.000250438	53.627865	172	172	24.85609667	30.04449333	-5.188396667	0.02742439	Down	0.00433652	0.037101852
O15394	NCAM2	Neural cell adhesion molecule 2	Homo sapiens	93.04626	0.000250438	48.525967	28	28	18.00501333	21.29120667	-3.286193333	0.102507876	Down	0.004347718	0.037101852
Q01780	EXOSC10	Exosome complex component 10	Homo sapiens	100.83118	0.000250438	55.378983	29	29	18.43014333	16.33312	2.097023333	4.278257545	Up	0.004354397	0.037101852
Q9UL26	RAB22A	Ras-related protein Rab-22A	Homo sapiens	21.85506	0.000250438	50.231743	11	9	19.82565333	20.57489	-0.749236667	0.594918247	Down	0.004359263	0.037101852
O00186	STXBP3	Syntaxin-binding protein 3	Homo sapiens	67.76427	0.000250438	52.909283	22	22	18.42370333	20.04095667	-1.617253333	0.325955442	Down	0.004360689	0.037101852
Q14457	BECN1	Beclin-1	Homo sapiens	51.89628	0.000250438	48.604294	2	2	15.65432667	10.9898	4.664526667	25.3607704	Up	0.004373617	0.037101852
Q13247	SRSF6	Serine/arginine-rich splicing factor 6	Homo sapiens	39.5868	0.000250438	49.188984	10	10	20.33883333	17.82723667	2.511596667	5.7025084	Up	0.004373944	0.037101852
Q99808	SLC29A1	Equilibrative nucleoside transporter 1	Homo sapiens	50.21944	0.000670841	43.491684	7	7	17.50876667	19.85178	-2.343013333	0.197098222	Down	0.004390483	0.037168171
Q8WUX1	SLC38A5	Sodium-coupled neutral amino acid transporter 5	Homo sapiens	51.45742	0.001046901	40.599354	5	5	16.85577333	19.63653	-2.780756667	0.145515358	Down	0.004396393	0.037168171
Q09161	NCBP1	Nuclear cap-binding protein subunit 1	Homo sapiens	91.83943	0.000250438	51.067245	25	25	19.82416333	18.14204667	1.682116667	3.208984156	Up	0.004421372	0.037317257
Q8IWV8	UBR2	E3 ubiquitin-protein ligase UBR2	Homo sapiens	200.53809	0.001046901	40.791233	4	4	17.2276	16.6256	0.602	1.517819253	Up	0.004434933	0.037369643
P59095	STARD6	StAR-related lipid transfer protein 6	Homo sapiens	25.02151	0.001197844	38.78083	1	1	15.40128333	10.9898	4.411483333	21.28084207	Up	0.00444986	0.037375694
Q9GZZ9	UBA5	Ubiquitin-like modifier-activating enzyme 5	Homo sapiens	44.86308	0.000250438	49.709038	11	11	19.04277667	18.01635333	1.026423333	2.036968024	Up	0.004450363	0.037375694
Q8WV24	PHLDA1	Pleckstrin homology-like domain family A member 1	Homo sapiens	45.01622	0.001197844	39.38092	2	2	16.54049333	18.34347333	-1.80298	0.286582019	Down	0.004471292	0.037438763
Q8NBU5	ATAD1	Outer mitochondrial transmembrane helix translocase	Homo sapiens	40.74403	0.000250438	52.35166	6	6	18.45857	16.95437333	1.504196667	2.836666736	Up	0.004477381	0.037438763
P62753	RPS6	Small ribosomal subunit protein eS6	Homo sapiens	28.68064	0.000250438	49.613693	13	13	24.47599333	23.26598	1.210013333	2.313397748	Up	0.004480001	0.037438763
Q9NR99	MXRA5	Matrix-remodeling-associated protein 5	Homo sapiens	312.15029	0.000250438	48.979046	73	73	16.62548333	20.21137333	-3.58589	0.083279776	Down	0.004492007	0.037438763
Q9UL63	MKLN1	Muskelin	Homo sapiens	84.7678	0.000250438	48.019535	4	4	18.04000667	16.97561	1.064396667	2.09129512	Up	0.004514228	0.037438763
P30048	PRDX3	Thioredoxin-dependent peroxide reductase, mitochondrial	Homo sapiens	27.69265	0.000250438	48.98068	7	7	19.72103333	20.74325667	-1.022223333	0.492356997	Down	0.004515244	0.037438763
Q969H6	POP5	Ribonuclease P/MRP protein subunit POP5	Homo sapiens	18.81965	0.000250438	50.719425	3	3	17.69580667	16.04312667	1.65268	3.144171692	Up	0.00451673	0.037438763
P23526	AHCY	Adenosylhomocysteinase	Homo sapiens	47.71607	0.000250438	47.50499	25	25	23.93938	22.08342	1.85596	3.619925484	Up	0.004519217	0.037438763
Q07812	BAX	Apoptosis regulator BAX	Homo sapiens	21.1844	0.000250438	47.815544	6	6	16.17357333	18.05524	-1.881666667	0.271370036	Down	0.004524188	0.037438763
P43246	MSH2	DNA mismatch repair protein Msh2	Homo sapiens	104.74307	0.000250438	52.721817	26	26	19.08102667	17.35495	1.726076667	3.308269275	Up	0.004544533	0.03754597
O43264	ZW10	Centromere/kinetochore protein zw10 homolog	Homo sapiens	88.82947	0.000250438	51.574795	28	28	19.59696667	18.17722333	1.419743333	2.675379096	Up	0.004563502	0.037590607
P00390	GSR	Glutathione reductase, mitochondrial	Homo sapiens	56.25701	0.000250438	52.42481	6	6	17.5089	18.99604667	-1.487146667	0.35671736	Down	0.004571122	0.037590607
O75694	NUP155	Nuclear pore complex protein Nup155	Homo sapiens	155.19915	0.000250438	50.952255	21	21	17.28709	15.93484	1.35225	2.553099918	Up	0.00457213	0.037590607
P61011	SRP54	Signal recognition particle subunit SRP54	Homo sapiens	55.70471	0.000250438	54.02767	25	25	20.41579333	18.73092333	1.68487	3.215114239	Up	0.004591395	0.037688012
P04080	CSTB	Cystatin-B	Homo sapiens	11.13959	0.000250438	51.362446	6	6	17.07420333	19.52957667	-2.455373333	0.182330354	Down	0.004618144	0.037777738
Q8N138	ORMDL3	ORM1-like protein 3	Homo sapiens	17.49465	0.005306604	31.482847	1	1	15.06690333	10.9898	4.077103333	16.87836595	Up	0.004622806	0.037777738
P07738	BPGM	Bisphosphoglycerate mutase	Homo sapiens	30.00521	0.000250438	54.89094	9	9	20.56692	18.66749	1.89943	3.730657715	Up	0.004633075	0.037777738
P32418	SLC8A1	Sodium/calcium exchanger 1	Homo sapiens	108.54698	0.000250438	45.69046	2	2	16.60443667	18.33597	-1.731533333	0.301131736	Down	0.004636199	0.037777738
Q9NY35	CLDND1	Claudin domain-containing protein 1	Homo sapiens	28.60308	0.000250438	46.8219	7	7	16.76904	19.80849667	-3.039456667	0.121627666	Down	0.004645282	0.037777738
Q9UEY8	ADD3	Gamma-adducin	Homo sapiens	79.15464	0.000250438	52.80273	14	14	18.40417667	19.67366333	-1.269486667	0.414807342	Down	0.004646937	0.037777738
B5ME19	EIF3CL	Eukaryotic translation initiation factor 3 subunit C-like protein	Homo sapiens	105.47291	0.000250438	52.932705	39	39	22.25524	21.19798333	1.057256667	2.080970721	Up	0.004667417	0.037881954
Q9Y5Z4	HEBP2	Heme-binding protein 2	Homo sapiens	22.87542	0.001197844	39.88286	2	2	10.15025	17.33703667	-7.186786667	0.006863753	Down	0.004674667	0.037881954
Q9BV38	WDR18	WD repeat-containing protein 18	Homo sapiens	47.40524	0.000250438	49.170376	14	14	19.21318	16.85119667	2.361983333	5.140765961	Up	0.004691098	0.037954567
Q9BTE0	NAT9	Alpha/beta-tubulin-N-acetyltransferase 9	Homo sapiens	23.36147	0.007437855	29.639322	1	1	15.69042667	10.9898	4.700626667	26.00336937	Up	0.004714479	0.038083099
Q658Y4	FAM91A1	Protein FAM91A1	Homo sapiens	93.909	0.000250438	50.108307	27	25	18.89638667	17.31066333	1.585723333	3.001582524	Up	0.004731323	0.038127462
P08572	COL4A2	Collagen alpha-2(IV) chain	Homo sapiens	167.5531	0.000250438	48.112747	45	45	18.22971667	22.89112	-4.661403333	0.039516437	Down	0.004737141	0.038127462
P33993	MCM7	DNA replication licensing factor MCM7	Homo sapiens	81.30794	0.000250438	52.80293	31	31	19.01145667	16.61034333	2.401113333	5.282106292	Up	0.004743484	0.038127462
Q8WZ82	OVCA2	Esterase OVCA2	Homo sapiens	24.41799	0.000250438	45.93037	7	7	18.9194	17.83778667	1.081613333	2.116401482	Up	0.004749987	0.038127462
Q8N8N7	PTGR2	Prostaglandin reductase 2	Homo sapiens	38.49894	0.001197844	39.52448	2	2	17.9003	15.19154333	2.708756667	6.537579869	Up	0.004766093	0.038179065
Q96FW1	OTUB1	Ubiquitin thioesterase OTUB1	Homo sapiens	31.28406	0.000250438	47.500317	12	12	21.64256333	20.28159667	1.360966667	2.568572271	Up	0.004771444	0.038179065
Q92633	LPAR1	Lysophosphatidic acid receptor 1	Homo sapiens	41.10937	0.000250438	52.023975	8	8	17.61303667	20.28343333	-2.670396667	0.157083476	Down	0.004788783	0.038187424
Q96N67	DOCK7	Dedicator of cytokinesis protein 7	Homo sapiens	242.56065	0.000250438	54.24996	70	63	21.56153	20.18835	1.37318	2.590409174	Up	0.004801417	0.038187424
Q9P2K3	RCOR3	REST corepressor 3	Homo sapiens	55.58141	0.000250438	46.21145	3	3	15.46853	10.9898	4.47873	22.29626269	Up	0.004807308	0.038187424
Q9UGB7	MIOX	Inositol oxygenase	Homo sapiens	33.00953	0.000670841	44.36562	1	1	14.65804	10.9898	3.66824	12.71306511	Up	0.004820771	0.038187424
P13726	F3	Tissue factor	Homo sapiens	33.06752	0.000250438	49.56887	8	8	17.02607	18.79926	-1.77319	0.292561128	Down	0.004822628	0.038187424
Q13330	MTA1	Metastasis-associated protein MTA1	Homo sapiens	80.78616	0.000250438	49.219437	14	14	16.93418	15.19411667	1.740063333	3.34049832	Up	0.004823448	0.038187424
Q96JB5	CDK5RAP3	CDK5 regulatory subunit-associated protein 3	Homo sapiens	56.92067	0.000250438	47.884525	25	25	19.84112333	17.59525667	2.245866667	4.743219611	Up	0.004828552	0.038187424
Q9UHB9	SRP68	Signal recognition particle subunit SRP68	Homo sapiens	70.72962	0.000250438	50.697586	38	38	20.43713667	18.96596	1.471176667	2.772479257	Up	0.00483917	0.038187424
P62070	RRAS2	Ras-related protein R-Ras2	Homo sapiens	23.39956	0.000250438	49.74038	9	9	18.50286333	19.85642667	-1.353563333	0.391324317	Down	0.004844894	0.038187424
O00567	NOP56	Nucleolar protein 56	Homo sapiens	66.04989	0.000250438	49.942745	31	31	20.41781333	17.90374	2.514073333	5.712306272	Up	0.004847646	0.038187424
P62424	RPL7A	Large ribosomal subunit protein eL8	Homo sapiens	29.99562	0.000250438	48.50114	18	18	23.46073333	22.35014	1.110593333	2.159344358	Up	0.004880121	0.03822546
Q9Y2H1	STK38L	Serine/threonine-protein kinase 38-like	Homo sapiens	54.00284	0.000250438	50.192726	12	12	18.55461333	17.82272	0.731893333	1.66081725	Up	0.004882864	0.03822546
Q01581	HMGCS1	Hydroxymethylglutaryl-CoA synthase, cytoplasmic	Homo sapiens	57.29363	0.000250438	52.601135	18	17	20.09524333	18.51210667	1.583136667	2.996205686	Up	0.004890648	0.03822546
A0A075B6P5	IGKV2-28	Immunoglobulin kappa variable 2-28	Homo sapiens	12.95674	0.000250438	46.675682	1	1	15.54646667	16.98954333	-1.443076667	0.367782142	Down	0.004920722	0.03822546
Q96C12	ARMC5	Armadillo repeat-containing protein 5	Homo sapiens	97.68154	0.001197844	39.066868	1	1	16.09336	10.9898	5.10356	34.3814861	Up	0.004921411	0.03822546
P60033	CD81	CD81 antigen	Homo sapiens	25.8094	0.000250438	48.383636	6	6	21.40443	25.23718333	-3.832753333	0.070182087	Down	0.004925828	0.03822546
P19388	POLR2E	DNA-directed RNA polymerases I, II, and III subunit RPABC1	Homo sapiens	24.55121	0.000250438	55.07042	10	10	18.62937333	16.99950667	1.629866667	3.09484395	Up	0.004928014	0.03822546
Q9H173	SIL1	Nucleotide exchange factor SIL1	Homo sapiens	52.0847	0.000250438	49.02148	10	10	19.23498333	20.35541333	-1.12043	0.459956713	Down	0.004930831	0.03822546
Q8N2F6	ARMC10	Armadillo repeat-containing protein 10	Homo sapiens	37.53997	0.000670841	44.42879	6	6	17.86066333	16.59233333	1.26833	2.408825691	Up	0.004935397	0.03822546
Q8TDD1	DDX54	ATP-dependent RNA helicase DDX54	Homo sapiens	98.59481	0.000250438	51.90354	16	16	19.15009667	15.80849333	3.341603333	10.13731256	Up	0.004936658	0.03822546
P12110	COL6A2	Collagen alpha-2(VI) chain	Homo sapiens	108.57943	0	59.25273	53	53	23.74705	27.60708667	-3.860036667	0.068867319	Down	0.004953104	0.03822546
Q96JB2	COG3	Conserved oligomeric Golgi complex subunit 3	Homo sapiens	94.0959	0.000250438	51.249195	29	29	19.01678667	17.50148667	1.5153	2.858582643	Up	0.004978685	0.03822546
O14530	TXNDC9	Thioredoxin domain-containing protein 9	Homo sapiens	26.53403	0.000670841	43.690907	5	5	17.843	16.26182	1.58118	2.992144813	Up	0.004984543	0.03822546
P08069	IGF1R	Insulin-like growth factor 1 receptor	Homo sapiens	154.79304	0.000250438	53.092064	23	20	16.80659	18.96829	-2.1617	0.22349276	Down	0.004988247	0.03822546
Q14671	PUM1	Pumilio homolog 1	Homo sapiens	126.47318	0.000250438	49.273026	15	9	19.12160333	17.15798	1.963623333	3.900403375	Up	0.004988938	0.03822546
Q9H8Y8	GORASP2	Golgi reassembly-stacking protein 2	Homo sapiens	47.14533	0.000250438	47.325256	10	9	19.53724667	17.82341333	1.713833333	3.280312666	Up	0.005011224	0.03822546
Q96C86	DCPS	m7GpppX diphosphatase	Homo sapiens	38.6088	0.000250438	46.591396	13	13	18.56014	16.68613667	1.874003333	3.665483048	Up	0.005012244	0.03822546
O60669	SLC16A7	Monocarboxylate transporter 2	Homo sapiens	52.20024	0.000670841	43.28761	7	7	16.16347	19.65376333	-3.490293333	0.088985043	Down	0.005013944	0.03822546
Q92503	SEC14L1	SEC14-like protein 1	Homo sapiens	81.24962	0.007050529	30.136797	1	1	16.24888	19.79000667	-3.541126667	0.085904251	Down	0.005014689	0.03822546
P19174	PLCG1	1-phosphatidylinositol 4,5-bisphosphate phosphodiesterase gamma-1	Homo sapiens	148.53208	0.000250438	55.159237	20	20	18.19871667	17.67546	0.523256667	1.437195842	Up	0.005024259	0.03822546
P52701	MSH6	DNA mismatch repair protein Msh6	Homo sapiens	152.78558	0.000250438	49.711956	28	28	18.83351333	17.33692333	1.49659	2.821749659	Up	0.005034473	0.03822546
P07858	CTSB	Cathepsin B	Homo sapiens	37.82158	0.000250438	53.05276	14	14	23.64699333	22.52436333	1.12263	2.177435524	Up	0.005034744	0.03822546
O75533	SF3B1	Splicing factor 3B subunit 1	Homo sapiens	145.83036	0.000250438	50.81238	57	57	21.71591667	19.45714667	2.25877	4.785832816	Up	0.005052105	0.03822546
Q00610	CLTC	Clathrin heavy chain 1	Homo sapiens	191.61463	0.000250438	53.51977	91	91	25.39877333	23.89979	1.498983333	2.826434635	Up	0.00505729	0.03822546
Q92769	HDAC2	Histone deacetylase 2	Homo sapiens	55.36419	0.000250438	50.25432	8	8	19.58267	17.37457	2.2081	4.620663407	Up	0.005061271	0.03822546
Q9NUP9	LIN7C	Protein lin-7 homolog C	Homo sapiens	21.83397	0.000250438	52.551807	9	5	16.92291333	19.64245	-2.719536667	0.151823112	Down	0.005064307	0.03822546
O00151	PDLIM1	PDZ and LIM domain protein 1	Homo sapiens	36.07171	0.000250438	54.161797	7	7	18.46163333	17.66635333	0.79528	1.735414153	Up	0.005068235	0.03822546
P78344	EIF4G2	Eukaryotic translation initiation factor 4 gamma 2	Homo sapiens	102.36185	0.000250438	47.228832	39	39	19.93339333	18.92178	1.011613333	2.016164471	Up	0.005071041	0.03822546
P78527	PRKDC	DNA-dependent protein kinase catalytic subunit	Homo sapiens	469.08882	0	55.856544	248	248	23.44677	20.47906	2.96771	7.82293512	Up	0.005083985	0.03822546
P18084	ITGB5	Integrin beta-5	Homo sapiens	88.05421	0.000250438	50.14897	33	33	19.48893333	22.56133	-3.072396667	0.118882094	Down	0.005090378	0.03822546
Q15746	MYLK	Myosin light chain kinase, smooth muscle	Homo sapiens	210.71501	0.000250438	49.360046	28	28	20.04690667	19.27185	0.775056667	1.711257265	Up	0.005097632	0.03822546
P61313	RPL15	Large ribosomal subunit protein eL15	Homo sapiens	24.14607	0.000250438	51.598175	16	16	24.23784	22.90232	1.33552	2.523664275	Up	0.005101172	0.03822546
Q8IWB7	WDFY1	WD repeat and FYVE domain-containing protein 1	Homo sapiens	46.32374	0.000250438	51.525314	26	26	20.05966333	18.84729333	1.21237	2.31717981	Up	0.005102003	0.03822546
Q14669	TRIP12	E3 ubiquitin-protein ligase TRIP12	Homo sapiens	220.43361	0.000250438	52.300236	35	35	19.43332667	17.92742	1.505906667	2.840030979	Up	0.005109104	0.03822546
P55795	HNRNPH2	Heterogeneous nuclear ribonucleoprotein H2	Homo sapiens	49.26357	0.000250438	46.189476	5	5	21.89652667	18.54513333	3.351393333	10.20633739	Up	0.005120486	0.03822546
P30281	CCND3	G1/S-specific cyclin-D3	Homo sapiens	32.5197	0.001394422	35.114315	1	1	16.11896	10.9898	5.12916	34.99701572	Up	0.005127697	0.03822546
Q07889	SOS1	Son of sevenless homolog 1	Homo sapiens	152.46409	0.000250438	52.90742	13	9	19.04382	18.17249	0.87133	1.829348574	Up	0.00513321	0.03822546
Q15262	PTPRK	Receptor-type tyrosine-protein phosphatase kappa	Homo sapiens	162.10214	0.000250438	52.335747	39	38	19.12993	20.60592333	-1.475993333	0.359485794	Down	0.005138356	0.03822546
Q9BXW6	OSBPL1A	Oxysterol-binding protein-related protein 1	Homo sapiens	108.46987	0.000250438	47.234306	8	8	17.92000667	17.17959667	0.74041	1.670650554	Up	0.005170164	0.038272612
Q9Y4E8	USP15	Ubiquitin carboxyl-terminal hydrolase 15	Homo sapiens	112.41907	0.000250438	50.04668	34	34	19.17862	17.76752	1.4111	2.659398545	Up	0.005185876	0.038272612
Q70J99	UNC13D	Protein unc-13 homolog D	Homo sapiens	123.2819	0.000250438	49.224606	7	7	18.74575	17.67477333	1.070976667	2.10085511	Up	0.005191023	0.038272612
P62942	FKBP1A	Peptidyl-prolyl cis-trans isomerase FKBP1A	Homo sapiens	11.9507	0.000250438	48.00771	4	4	21.02727667	23.57862667	-2.55135	0.170595323	Down	0.005198054	0.038272612
Q9UPY8	MAPRE3	Microtubule-associated protein RP/EB family member 3	Homo sapiens	31.9822	0.001046901	42.402683	2	2	18.87412667	17.48234	1.391786667	2.624034461	Up	0.00519869	0.038272612
P09486	SPARC	SPARC	Homo sapiens	34.63216	0.000250438	50.38195	12	12	20.00524	21.98748333	-1.982243333	0.25309601	Down	0.005204076	0.038272612
O43815	STRN	Striatin	Homo sapiens	86.13211	0.000250438	50.759483	17	17	18.65913	17.49552667	1.163603333	2.240162415	Up	0.005206908	0.038272612
P52298	NCBP2	Nuclear cap-binding protein subunit 2	Homo sapiens	18.00109	0.000250438	50.197342	4	4	19.25295	17.41082667	1.842123333	3.585373292	Up	0.005207442	0.038272612
Q8TDN6	BRIX1	Ribosome biogenesis protein BRX1 homolog	Homo sapiens	41.40134	0.000250438	49.5619	19	19	19.25768	17.02801	2.22967	4.690266829	Up	0.005214008	0.038272612
Q9NZ32	ACTR10	Actin-related protein 10	Homo sapiens	46.30699	0.000250438	48.89774	16	16	19.2823	18.56425333	0.718046667	1.644953346	Up	0.00522002	0.038272612
Q15650	TRIP4	Activating signal cointegrator 1	Homo sapiens	66.14623	0.000250438	51.106037	10	10	17.27891667	16.32015333	0.958763333	1.943643105	Up	0.005265643	0.038549839
O95319	CELF2	CUGBP Elav-like family member 2	Homo sapiens	54.28475	0.000250438	46.61181	7	5	18.30694667	16.88164667	1.4253	2.685703424	Up	0.005273005	0.038549839
Q9NRX5	SERINC1	Serine incorporator 1	Homo sapiens	50.49495	0.000250438	48.747936	5	5	18.93070333	19.64693333	-0.71623	0.608685963	Down	0.005286783	0.038590944
Q9UBP6	METTL1	tRNA (guanine-N(7)-)-methyltransferase	Homo sapiens	31.47101	0.000250438	47.95829	10	10	18.60082	17.49111	1.10971	2.158022639	Up	0.005293818	0.038590944
Q9UBQ0	VPS29	Vacuolar protein sorting-associated protein 29	Homo sapiens	20.50572	0.000250438	48.47283	11	11	21.13226333	19.32591667	1.806346667	3.497554812	Up	0.005307412	0.038600263
Q99715	COL12A1	Collagen alpha-1(XII) chain	Homo sapiens	333.14676	0.000250438	54.44707	180	179	22.05989	26.56255667	-4.502666667	0.044112561	Down	0.00531029	0.038600263
P48739	PITPNB	Phosphatidylinositol transfer protein beta isoform	Homo sapiens	31.54006	0.000250438	48.747368	12	11	16.90692	18.49014	-1.58322	0.33373618	Down	0.005333765	0.038715518
O75508	CLDN11	Claudin-11	Homo sapiens	21.9932	0.000250438	50.800453	6	6	20.64750667	22.44895333	-1.801446667	0.286886768	Down	0.005343576	0.038731398
A1KXE4	FAM168B	Myelin-associated neurite-outgrowth inhibitor	Homo sapiens	20.32393	0.00607724	30.672049	1	1	16.5735	18.80702333	-2.233523333	0.212638784	Down	0.005402705	0.039069976
Q8N999	RLIG1	RNA ligase 1	Homo sapiens	37.49002	0.000670841	44.11395	1	1	15.19763333	15.66315	-0.465516667	0.724211672	Down	0.005408907	0.039069976
P30411	BDKRB2	B2 bradykinin receptor	Homo sapiens	44.46057	0.000250438	48.732758	5	5	16.28680667	19.34691333	-3.060106667	0.11989915	Down	0.005413356	0.039069976
Q5SYB0	FRMPD1	FERM and PDZ domain-containing protein 1	Homo sapiens	173.43662	0.000670841	43.600117	1	1	14.93074	21.26084	-6.3301	0.012429396	Down	0.005439248	0.039201159
Q14166	TTLL12	Tubulin--tyrosine ligase-like protein 12	Homo sapiens	74.40362	0.000250438	50.004753	26	26	19.85177	18.39266667	1.459103333	2.749374309	Up	0.005462367	0.039238541
P49888	SULT1E1	Sulfotransferase 1E1	Homo sapiens	35.12638	0.001046901	42.370598	3	3	19.86826333	17.76313667	2.105126667	4.302355286	Up	0.00546653	0.039238541
Q9NUM4	TMEM106B	Transmembrane protein 106B	Homo sapiens	31.1274	0.000250438	50.612934	8	8	19.40612333	20.04410333	-0.63798	0.642612077	Down	0.005472465	0.039238541
Q68E01	INTS3	Integrator complex subunit 3	Homo sapiens	118.06976	0.000250438	48.84787	23	23	19.35372667	17.32518667	2.02854	4.079917557	Up	0.005481018	0.039238541
O94760	DDAH1	N(G),N(G)-dimethylarginine dimethylaminohydrolase 1	Homo sapiens	31.12177	0	56.470276	2	2	15.79515	17.46456	-1.66941	0.314381886	Down	0.005483047	0.039238541
P62701	RPS4X	Small ribosomal subunit protein eS4, X isoform	Homo sapiens	29.59772	0.000250438	45.487957	23	10	24.60658667	23.0849	1.521686667	2.871265355	Up	0.005490917	0.039239595
Q96T60	PNKP	Bifunctional polynucleotide phosphatase/kinase	Homo sapiens	57.07637	0.000250438	50.692547	14	14	18.53027	16.44490333	2.085366667	4.243829414	Up	0.005512967	0.039341836
O95470	SGPL1	Sphingosine-1-phosphate lyase 1	Homo sapiens	63.52379	0.000250438	53.17782	14	14	20.19779	18.16682	2.03097	4.086795347	Up	0.00552837	0.039396424
P98170	XIAP	E3 ubiquitin-protein ligase XIAP	Homo sapiens	56.68486	0.001197844	39.406693	1	1	14.31693333	10.9898	3.327133333	10.03614513	Up	0.005551251	0.039504069
Q9HAC8	UBTD1	Ubiquitin domain-containing protein 1	Homo sapiens	25.93845	0.001197844	39.05273	6	4	17.55690667	19.68397	-2.127063333	0.228923372	Down	0.005568254	0.039569652
Q8WTW3	COG1	Conserved oligomeric Golgi complex subunit 1	Homo sapiens	108.97824	0.000250438	50.7909	35	35	19.53953667	18.15455	1.384986667	2.611695437	Up	0.005584753	0.039631468
P21127	CDK11B	Cyclin-dependent kinase 11B	Homo sapiens	92.61989	0.000250438	50.611546	18	1	20.70534333	17.53819667	3.167146667	8.982684524	Up	0.005608846	0.039746924
Q13530	SERINC3	Serine incorporator 3	Homo sapiens	52.58043	0.000250438	48.019154	7	7	17.97018	20.16631333	-2.196133333	0.218221729	Down	0.005624421	0.039747423
P04216	THY1	Thy-1 membrane glycoprotein	Homo sapiens	17.93472	0.000670841	43.908867	3	3	22.69189667	26.03666333	-3.344766667	0.098429415	Down	0.005624561	0.039747423
O95136	S1PR2	Sphingosine 1-phosphate receptor 2	Homo sapiens	38.86697	0.000885936	42.87293	5	5	15.35867	18.72021333	-3.361543333	0.097291439	Down	0.005644402	0.039789802
O43491	EPB41L2	Band 4.1-like protein 2	Homo sapiens	112.58808	0.000250438	53.232773	24	24	19.24625333	20.47377333	-1.22752	0.427050918	Down	0.005646221	0.039789802
P39023	RPL3	Large ribosomal subunit protein uL3	Homo sapiens	46.10889	0.000250438	53.169685	28	26	23.05727	21.94227333	1.114996667	2.165945087	Up	0.005660571	0.039814155
P52435	POLR2J	DNA-directed RNA polymerase II subunit RPB11-a	Homo sapiens	13.29332	0.000670841	43.474304	3	3	18.31009667	17.09577333	1.214323333	2.320319275	Up	0.005665348	0.039814155
Q27J81	INF2	Inverted formin-2	Homo sapiens	135.62432	0.000250438	52.20334	35	35	19.60276667	18.36483333	1.237933333	2.358604191	Up	0.005696235	0.039943359
O95834	EML2	Echinoderm microtubule-associated protein-like 2	Homo sapiens	70.67879	0.000250438	48.404755	12	12	21.43228333	19.71443333	1.71785	3.289458245	Up	0.005699456	0.039943359
Q9GZS3	SKIC8	Superkiller complex protein 8	Homo sapiens	33.58057	0.000250438	49.09804	13	13	20.94302667	19.93841	1.004616667	2.00641031	Up	0.00573494	0.040136678
Q06830	PRDX1	Peroxiredoxin-1	Homo sapiens	22.11035	0.000250438	55.27539	18	14	23.12286333	24.08252	-0.959656667	0.514179263	Down	0.005744907	0.040151133
O94979	SEC31A	Protein transport protein Sec31A	Homo sapiens	133.01469	0.000250438	53.18291	46	45	21.44907667	20.46005333	0.989023333	1.984840851	Up	0.00579347	0.040364261
Q8TEB1	DCAF11	DDB1- and CUL4-associated factor 11	Homo sapiens	61.6696	0.001046901	41.549633	4	4	17.73056333	15.26915	2.461413333	5.507560101	Up	0.005804608	0.040364261
P26196	DDX6	Probable ATP-dependent RNA helicase DDX6	Homo sapiens	54.4168	0.000250438	53.104427	26	26	21.39855	20.14192	1.25663	2.389369543	Up	0.005810517	0.040364261
P52272	HNRNPM	Heterogeneous nuclear ribonucleoprotein M	Homo sapiens	77.51552	0.000250438	51.488937	54	54	22.592	19.73961333	2.852386667	7.221941163	Up	0.005812782	0.040364261
O43765	SGTA	Small glutamine-rich tetratricopeptide repeat-containing protein alpha	Homo sapiens	34.06308	0.000250438	48.01993	8	8	18.45338667	17.49323667	0.96015	1.945512163	Up	0.005823816	0.040364261
Q8N5A5	ZGPAT	Zinc finger CCCH-type with G patch domain-containing protein	Homo sapiens	57.35868	0.001197844	35.61848	1	1	15.07112667	10.9898	4.081326667	16.92784792	Up	0.005824673	0.040364261
Q15233	NONO	Non-POU domain-containing octamer-binding protein	Homo sapiens	54.23154	0.000250438	54.468853	32	28	21.11066667	18.62849	2.482176667	5.587398298	Up	0.005831412	0.040364261
Q9H2D6	TRIOBP	TRIO and F-actin-binding protein	Homo sapiens	261.37557	0.000250438	53.623093	25	24	19.00713	18.30026	0.70687	1.632259004	Up	0.005838955	0.040364261
P10301	RRAS	Ras-related protein R-Ras	Homo sapiens	23.48049	0.000250438	50.618412	13	10	20.76066333	22.29579	-1.535126667	0.345049042	Down	0.005866661	0.040500686
Q9Y5X2	SNX8	Sorting nexin-8	Homo sapiens	52.56938	0.000250438	50.942562	10	10	17.77576667	17.16255667	0.61321	1.52965892	Up	0.005887535	0.04058964
Q9UBV7	B4GALT7	Beta-1,4-galactosyltransferase 7	Homo sapiens	37.40583	0.000250438	46.79363	8	8	18.31289	17.48315	0.82974	1.77736502	Up	0.00591026	0.040691098
Q9H501	ESF1	ESF1 homolog	Homo sapiens	98.79612	0.000250438	51.96027	6	6	17.03858333	19.10786	-2.069276667	0.238278937	Down	0.005926358	0.040693602
Q9Y289	SLC5A6	Sodium-dependent multivitamin transporter	Homo sapiens	68.64194	0.000250438	50.116463	5	5	16.07754333	18.51200333	-2.43446	0.184992668	Down	0.005926641	0.040693602
P52565	ARHGDIA	Rho GDP-dissociation inhibitor 1	Homo sapiens	23.2071	0.000250438	47.090862	5	5	20.11813333	22.19477333	-2.07664	0.23706589	Down	0.005984297	0.041034026
Q9Y4L1	HYOU1	Hypoxia up-regulated protein 1	Homo sapiens	111.33538	0.000250438	52.47841	53	52	22.06450667	20.15507333	1.909433333	3.756615171	Up	0.005993925	0.041044654
Q13557	CAMK2D	Calcium/calmodulin-dependent protein kinase type II subunit delta	Homo sapiens	56.3694	0.000250438	49.906498	18	13	21.27769333	20.21748667	1.060206667	2.08523021	Up	0.006016515	0.041139085
P54578	USP14	Ubiquitin carboxyl-terminal hydrolase 14	Homo sapiens	56.06907	0.000250438	52.175198	22	22	21.23781333	20.38855333	0.84926	1.801576607	Up	0.006025036	0.041139085
Q96DD7	SHISA4	Protein shisa-4	Homo sapiens	21.52215	0.000670841	43.017426	2	2	16.4062	19.17753667	-2.771336667	0.146468602	Down	0.006042967	0.041139085
P78346	RPP30	Ribonuclease P protein subunit p30	Homo sapiens	29.32123	0.000250438	48.55682	12	12	18.56994	16.83642	1.73352	3.325381819	Up	0.006051516	0.041139085
O15264	MAPK13	Mitogen-activated protein kinase 13	Homo sapiens	42.08959	0.000670841	44.75762	7	7	17.00553333	16.05744667	0.948086667	1.929312265	Up	0.006058269	0.041139085
P16035	TIMP2	Metalloproteinase inhibitor 2	Homo sapiens	24.39925	0.000250438	50.37657	14	14	18.74582667	24.21963667	-5.47381	0.02250189	Down	0.006064895	0.041139085
P48637	GSS	Glutathione synthetase	Homo sapiens	52.38482	0.000250438	47.00179	14	14	18.48058667	19.97633333	-1.495746667	0.35459727	Down	0.006067105	0.041139085
P53675	CLTCL1	Clathrin heavy chain 2	Homo sapiens	187.0299	0.000250438	49.746452	24	2	23.66082333	22.30027333	1.36055	2.567830545	Up	0.00608272	0.041139085
Q8N2S1	LTBP4	Latent-transforming growth factor beta-binding protein 4	Homo sapiens	173.43518	0.000250438	49.355595	13	12	16.60233	18.79661333	-2.194283333	0.218501739	Down	0.006084349	0.041139085
P08962	CD63	CD63 antigen	Homo sapiens	25.6366	0.000670841	44.14393	6	6	20.95416333	22.92720333	-1.97304	0.254715737	Down	0.006088682	0.041139085
Q9H3Z4	DNAJC5	DnaJ homolog subfamily C member 5	Homo sapiens	22.14877	0.000250438	46.32038	4	4	16.61858667	19.61796667	-2.99938	0.12505373	Down	0.006107633	0.041212327
Q9NY26	SLC39A1	Zinc transporter ZIP1	Homo sapiens	34.24965	0.000250438	49.35947	2	2	17.27289333	18.31814	-1.045246667	0.484562053	Down	0.006123456	0.041264296
Q9UPY5	SLC7A11	Cystine/glutamate transporter	Homo sapiens	55.42303	0.000250438	50.95859	5	5	16.30904	18.72696667	-2.417926667	0.187124885	Down	0.00614895	0.04135609
Q86W42	THOC6	THO complex subunit 6 homolog	Homo sapiens	37.53494	0.000250438	48.840015	12	12	18.12411667	15.8598	2.264316667	4.804268115	Up	0.006153356	0.04135609
P15559	NQO1	NAD(P)H dehydrogenase [quinone] 1	Homo sapiens	30.86764	0.000250438	52.28274	13	13	22.40818333	20.92086667	1.487316667	2.803670227	Up	0.006174113	0.041379489
P35754	GLRX	Glutaredoxin-1	Homo sapiens	11.77574	0.000250438	48.467754	3	3	16.27783	18.17372333	-1.895893333	0.26870716	Down	0.006174658	0.041379489
P19883	FST	Follistatin	Homo sapiens	38.00718	0.000670841	44.666763	17	17	15.05017667	19.53493	-4.484753333	0.044663703	Down	0.006182832	0.041379489
Q00688	FKBP3	Peptidyl-prolyl cis-trans isomerase FKBP3	Homo sapiens	25.17683	0.000250438	46.141594	5	5	17.50152667	18.86384667	-1.36232	0.388956305	Down	0.006189414	0.041379489
P42285	MTREX	Exosome RNA helicase MTR4	Homo sapiens	117.80473	0.000250438	51.722115	31	31	19.88822667	17.7191	2.169126667	4.497510553	Up	0.006235896	0.041635463
Q13163	MAP2K5	Dual specificity mitogen-activated protein kinase kinase 5	Homo sapiens	50.11173	0.000670841	43.964653	1	1	15.62703	10.9898	4.63723	24.88544016	Up	0.006272618	0.041825686
Q9NW82	WDR70	WD repeat-containing protein 70	Homo sapiens	73.20115	0.000250438	53.176285	13	13	18.48062667	17.33720667	1.14342	2.209040701	Up	0.006288766	0.041863485
P61326	MAGOH	Protein mago nashi homolog	Homo sapiens	17.16362	0.000487686	45.05355	7	7	20.13143667	19.12061333	1.010823333	2.015060749	Up	0.006300602	0.041863485
O75954	TSPAN9	Tetraspanin-9	Homo sapiens	26.77892	0.000250438	52.19668	6	6	18.68277	23.30004667	-4.617276667	0.040743771	Down	0.006303005	0.041863485
Q14498	RBM39	RNA-binding protein 39	Homo sapiens	59.37958	0.000250438	53.847584	16	15	19.49242667	17.29265	2.199776667	4.594082188	Up	0.006326166	0.041919259
P25685	DNAJB1	DnaJ homolog subfamily B member 1	Homo sapiens	38.04411	0.000250438	47.817024	11	10	19.48853333	18.80741667	0.681116667	1.603380314	Up	0.006328963	0.041919259
Q14689	DIP2A	Disco-interacting protein 2 homolog A	Homo sapiens	170.36931	0.000250438	50.04656	24	19	17.85445	19.06022667	-1.205776667	0.433535889	Down	0.006336153	0.041919259
Q6PCB8	EMB	Embigin	Homo sapiens	36.88095	0.000250438	52.774258	4	4	16.62802667	19.22515667	-2.59713	0.165266933	Down	0.006347408	0.041935938
P27701	CD82	CD82 antigen	Homo sapiens	29.62551	0.000250438	53.006916	10	10	20.45293333	24.17499667	-3.722063333	0.075778724	Down	0.006356374	0.041935938
Q5JTH9	RRP12	RRP12-like protein	Homo sapiens	143.7021	0.000250438	50.495235	36	36	19.70072333	17.41929667	2.281426667	4.861584734	Up	0.006375716	0.041935938
Q07960	ARHGAP1	Rho GTPase-activating protein 1	Homo sapiens	50.43575	0.000250438	55.40754	23	23	21.17003667	20.55294333	0.617093333	1.533781883	Up	0.006382632	0.041935938
P05106	ITGB3	Integrin beta-3	Homo sapiens	87.05781	0.000250438	51.09524	30	30	18.88461	20.59167667	-1.707066667	0.306282179	Down	0.006384553	0.041935938
P54760	EPHB4	Ephrin type-B receptor 4	Homo sapiens	108.27019	0.000250438	46.842457	13	9	17.44722333	19.41201	-1.964786667	0.256177084	Down	0.006400178	0.041935938
O43252	PAPSS1	Bifunctional 3'-phosphoadenosine 5'-phosphosulfate synthase 1	Homo sapiens	70.83314	0.000250438	53.258	31	31	19.94985333	17.65665667	2.293196667	4.901409437	Up	0.006406173	0.041935938
Q9Y496	KIF3A	Kinesin-like protein KIF3A	Homo sapiens	80.04078	0.000250438	52.524014	7	7	17.09276667	16.65812667	0.43464	1.351573529	Up	0.006411295	0.041935938
Q86XI2	NCAPG2	Condensin-2 complex subunit G2	Homo sapiens	130.96023	0.001197844	39.843605	4	4	15.55358	10.9898	4.56378	23.65019215	Up	0.006417717	0.041935938
Q13617	CUL2	Cullin-2	Homo sapiens	86.98303	0.000250438	50.21567	28	28	19.75223333	19.06027	0.691963333	1.615480497	Up	0.006425729	0.041935938
P57081	WDR4	tRNA (guanine-N(7)-)-methyltransferase non-catalytic subunit WDR4	Homo sapiens	45.48972	0.000670841	44.584373	9	9	17.92682	16.33700333	1.589816667	3.010110955	Up	0.006437277	0.041935938
Q9UL25	RAB21	Ras-related protein Rab-21	Homo sapiens	24.34756	0.000250438	50.06064	11	11	19.69061	19.87988333	-0.189273333	0.877047367	Down	0.006443693	0.041935938
Q9UNF1	MAGED2	Melanoma-associated antigen D2	Homo sapiens	64.95425	0	58.169	11	11	19.14825	17.55103667	1.597213333	3.025583359	Up	0.006445969	0.041935938
O15439	ABCC4	ATP-binding cassette sub-family C member 4	Homo sapiens	149.52676	0.000250438	49.594578	25	25	18.02384	19.68141667	-1.657576667	0.316971126	Down	0.006475345	0.042073181
Q9NWV4	CZIB	CXXC motif containing zinc binding protein	Homo sapiens	18.04844	0.000250438	50.82908	4	4	16.87933	17.89282333	-1.013493333	0.495345368	Down	0.006501518	0.042189291
P55268	LAMB2	Laminin subunit beta-2	Homo sapiens	195.98106	0	56.04673	73	71	19.44328	22.64661667	-3.203336667	0.108567435	Down	0.006531662	0.042296504
Q9UL15	BAG5	BAG family molecular chaperone regulator 5	Homo sapiens	51.19962	0.000250438	51.672222	3	3	15.94659	17.05543333	-1.108843333	0.463665621	Down	0.006546741	0.042296504
P50613	CDK7	Cyclin-dependent kinase 7	Homo sapiens	39.0384	0.000250438	51.192028	5	5	18.51781333	16.88739667	1.630416667	3.096024025	Up	0.006549188	0.042296504
Q9Y2E4	DIP2C	Disco-interacting protein 2 homolog C	Homo sapiens	170.76738	0.000250438	51.488163	21	21	16.21756667	17.80541667	-1.58785	0.332666847	Down	0.0065626	0.042296504
P46734	MAP2K3	Dual specificity mitogen-activated protein kinase kinase 3	Homo sapiens	39.31838	0.000250438	47.236282	11	8	18.58667667	17.33201333	1.254663333	2.386114598	Up	0.006574375	0.042296504
Q6NSJ5	LRRC8E	Volume-regulated anion channel subunit LRRC8E	Homo sapiens	90.24719	0.001046901	42.522316	2	2	15.70666667	16.74851667	-1.04185	0.485704245	Down	0.006575647	0.042296504
Q2TAY7	SMU1	WD40 repeat-containing protein SMU1	Homo sapiens	57.54388	0.000250438	48.650032	16	16	21.90764667	19.71468333	2.192963333	4.57243713	Up	0.006576311	0.042296504
Q9HC07	TMEM165	Putative divalent cation/proton antiporter TMEM165	Homo sapiens	34.90574	0.000250438	47.26465	9	9	18.51123333	17.59027667	0.920956667	1.893370392	Up	0.006617091	0.042504982
Q9NPI0	TMEM138	Transmembrane protein 138	Homo sapiens	19.26197	0.001046901	41.5471	1	1	15.0583	17.69255667	-2.634256667	0.161068171	Down	0.006712576	0.043063884
P56199	ITGA1	Integrin alpha-1	Homo sapiens	130.84778	0.000250438	54.204334	42	42	20.98004	23.96341333	-2.983373333	0.126448924	Down	0.006759607	0.043266692
Q9BVK6	TMED9	Transmembrane emp24 domain-containing protein 9	Homo sapiens	27.27739	0.000250438	52.513073	6	6	22.20864	21.16615	1.04249	2.059779636	Up	0.006761219	0.043266692
Q9GZU7	CTDSP1	Carboxy-terminal domain RNA polymerase II polypeptide A small phosphatase 1	Homo sapiens	29.20326	0.000250438	48.5889	5	3	16.93016667	18.13797333	-1.207806667	0.432926295	Down	0.006776176	0.043295293
Q5VY43	PEAR1	Platelet endothelial aggregation receptor 1	Homo sapiens	110.6662	0.000670841	44.70138	6	6	15.34976667	16.68552	-1.335753333	0.396185138	Down	0.00678273	0.043295293
Q96EY5	MVB12A	Multivesicular body subunit 12A	Homo sapiens	28.78303	0.000250438	48.764954	7	7	18.98788	20.44597333	-1.458093333	0.36397384	Down	0.006806321	0.043391367
P14550	AKR1A1	Aldo-keto reductase family 1 member A1	Homo sapiens	36.57304	0.000250438	50.437485	13	13	19.17379	19.78960333	-0.615813333	0.652561902	Down	0.006818113	0.04341207
P25686	DNAJB2	DnaJ homolog subfamily B member 2	Homo sapiens	35.58008	0.001046901	40.78636	2	2	16.23703667	18.16730667	-1.93027	0.262380062	Down	0.006849404	0.043556724
Q92900	UPF1	Regulator of nonsense transcripts 1	Homo sapiens	124.34526	0.000250438	52.80355	54	54	21.55228	19.3101	2.24218	4.731114249	Up	0.006886338	0.043736853
P49137	MAPKAPK2	MAP kinase-activated protein kinase 2	Homo sapiens	45.56778	0.000250438	53.110847	16	12	18.25426667	17.07682	1.177446667	2.26176128	Up	0.006922115	0.043909193
O15379	HDAC3	Histone deacetylase 3	Homo sapiens	48.84774	0.000250438	51.543045	9	9	18.37849	16.89914333	1.479346667	2.788224382	Up	0.006939807	0.043944879
P13639	EEF2	Elongation factor 2	Homo sapiens	95.33814	0	57.95492	59	59	25.14671	23.91872	1.22799	2.342404126	Up	0.006957618	0.043944879
Q14439	GPR176	G-protein coupled receptor 176	Homo sapiens	56.99839	0.000250438	48.516388	4	4	15.65395333	17.9302	-2.276246667	0.206434118	Down	0.006959099	0.043944879
Q86YV9	HPS6	BLOC-2 complex member HPS6	Homo sapiens	82.97475	0.000250438	46.80474	7	7	17.98026333	16.54585	1.434413333	2.70272239	Up	0.006969635	0.043944879
Q9BXJ1	C1QTNF1	Complement C1q tumor necrosis factor-related protein 1	Homo sapiens	31.74283	0.001046901	41.876625	5	5	17.47928	19.78838333	-2.309103333	0.201785815	Down	0.006970985	0.043944879
O95807	TMEM50A	Transmembrane protein 50A	Homo sapiens	17.40024	0.000250438	48.73693	2	2	16.25480333	17.50923	-1.254426667	0.41916011	Down	0.006998006	0.043990975
Q96PY5	FMNL2	Formin-like protein 2	Homo sapiens	123.32079	0.000250438	49.870934	22	15	17.81313	19.34969333	-1.536563333	0.344705606	Down	0.007003189	0.043990975
O75891	ALDH1L1	Cytosolic 10-formyltetrahydrofolate dehydrogenase	Homo sapiens	98.82924	0.000250438	48.200146	16	16	20.43584333	17.70168333	2.73416	6.653714667	Up	0.007004271	0.043990975
Q16222	UAP1	UDP-N-acetylhexosamine pyrophosphorylase	Homo sapiens	58.76903	0.000250438	50.1292	20	20	21.31792	20.0913	1.22662	2.340180808	Up	0.007014488	0.044000759
O95716	RAB3D	Ras-related protein Rab-3D	Homo sapiens	24.26714	0.000250438	50.366867	6	2	20.00462333	20.49519667	-0.490573333	0.711742192	Down	0.007046431	0.044146627
O15371	EIF3D	Eukaryotic translation initiation factor 3 subunit D	Homo sapiens	63.97277	0.000250438	51.996094	20	20	23.27141	21.51889	1.75252	3.369466074	Up	0.007113183	0.044420178
P24592	IGFBP6	Insulin-like growth factor-binding protein 6	Homo sapiens	25.32243	0.000250438	46.15329	7	7	16.23839333	17.77774333	-1.53935	0.344040426	Down	0.007127973	0.044420178
P19387	POLR2C	DNA-directed RNA polymerase II subunit RPB3	Homo sapiens	31.4412	0.000250438	47.300064	7	7	18.92095667	17.07700667	1.84395	3.589915784	Up	0.00712839	0.044420178
Q96EK6	GNPNAT1	Glucosamine 6-phosphate N-acetyltransferase	Homo sapiens	20.7491	0.000250438	50.46858	8	8	19.99264333	18.87999	1.112653333	2.162429852	Up	0.007128526	0.044420178
P29374	ARID4A	AT-rich interactive domain-containing protein 4A	Homo sapiens	142.75171	0.000250438	53.355633	1	1	16.36369333	10.9898	5.373893333	41.46704489	Up	0.007133805	0.044420178
O60636	TSPAN2	Tetraspanin-2	Homo sapiens	24.1475	0.001197844	37.85841	1	1	15.78963333	19.08069667	-3.291063333	0.102162431	Down	0.007165429	0.044559841
P49767	VEGFC	Vascular endothelial growth factor C	Homo sapiens	46.88337	0.000250438	49.73519	11	11	15.74943	18.25632	-2.50689	0.175934461	Down	0.007173775	0.044559841
Q9UIC8	LCMT1	Leucine carboxyl methyltransferase 1	Homo sapiens	38.37909	0.000250438	47.896515	9	9	18.98762	17.94462	1.043	2.060507907	Up	0.007185785	0.044579416
Q9BQ39	DDX50	ATP-dependent RNA helicase DDX50	Homo sapiens	82.56502	0.000250438	51.219803	12	12	19.84331	17.89953	1.94378	3.847123117	Up	0.007194474	0.044579416
Q9P260	RELCH	RAB11-binding protein RELCH	Homo sapiens	134.62972	0.000250438	54.78035	17	17	17.96917	16.95715667	1.012013333	2.016723548	Up	0.007210528	0.044615483
Q9ULK4	MED23	Mediator of RNA polymerase II transcription subunit 23	Homo sapiens	156.474	0.000250438	50.79134	23	23	18.6419	16.87316	1.76874	3.40756222	Up	0.007217856	0.044615483
Q9H9A6	LRRC40	Leucine-rich repeat-containing protein 40	Homo sapiens	68.24993	0.000250438	48.40452	20	20	19.40445667	18.59811333	0.806343333	1.748773365	Up	0.007246299	0.044686963
P98095	FBLN2	Fibulin-2	Homo sapiens	126.57271	0.000250438	48.20085	23	23	18.07509	21.20486667	-3.129776667	0.114246616	Down	0.007248509	0.044686963
Q13488	TCIRG1	V-type proton ATPase 116 kDa subunit a 3	Homo sapiens	92.96803	0.000250438	54.9629	19	19	18.10636	19.87207667	-1.765716667	0.294080562	Down	0.007264387	0.044686963
Q13438	OS9	Protein OS-9	Homo sapiens	75.56163	0.000250438	53.84782	7	7	17.2493	18.26867	-1.01937	0.493331735	Down	0.0072646	0.044686963
Q86VE9	SERINC5	Serine incorporator 5	Homo sapiens	47.00919	0.000250438	48.871716	6	6	16.23369	20.46107333	-4.227383333	0.053386422	Down	0.007290803	0.044760416
Q9Y6G9	DYNC1LI1	Cytoplasmic dynein 1 light intermediate chain 1	Homo sapiens	56.57914	0.000250438	52.55927	31	29	21.18626333	20.04171667	1.144546667	2.210766516	Up	0.007294159	0.044760416
Q96QK1	VPS35	Vacuolar protein sorting-associated protein 35	Homo sapiens	91.70703	0.000250438	55.521812	42	42	22.17255333	21.24139667	0.931156667	1.906804145	Up	0.007306591	0.044782615
P36915	GNL1	Guanine nucleotide-binding protein-like 1	Homo sapiens	68.66088	0.000250438	49.76464	18	18	22.45436333	20.83650333	1.61786	3.069194341	Up	0.007322408	0.044825488
Q10570	CPSF1	Cleavage and polyadenylation specificity factor subunit 1	Homo sapiens	160.88387	0.000250438	51.630245	35	35	18.88913333	16.99581333	1.89332	3.714891307	Up	0.007351625	0.044912397
Q9UBQ5	EIF3K	Eukaryotic translation initiation factor 3 subunit K	Homo sapiens	25.05966	0.000250438	49.18929	10	10	21.26191	20.20106333	1.060846667	2.086155453	Up	0.007354283	0.044912397
Q8NG11	TSPAN14	Tetraspanin-14	Homo sapiens	30.69083	0.000250438	46.431736	8	8	18.35196667	20.59430333	-2.242336667	0.211343747	Down	0.007379693	0.044914322
Q9NXF1	TEX10	Testis-expressed protein 10	Homo sapiens	105.67413	0.000250438	52.17521	29	29	18.87873	16.6533	2.22543	4.676502634	Up	0.007381079	0.044914322
Q15008	PSMD6	26S proteasome non-ATPase regulatory subunit 6	Homo sapiens	45.53133	0.000250438	51.946552	28	28	21.8964	21.09416333	0.802236667	1.743802517	Up	0.007385669	0.044914322
P20908	COL5A1	Collagen alpha-1(V) chain	Homo sapiens	183.55987	0.000250438	55.383255	49	43	19.14414333	22.98011333	-3.83597	0.070025782	Down	0.007389957	0.044914322
O00231	PSMD11	26S proteasome non-ATPase regulatory subunit 11	Homo sapiens	47.46377	0.000250438	51.82603	30	30	22.43214667	21.37238667	1.05976	2.084584711	Up	0.007410637	0.044986198
P00734	F2	Prothrombin	Homo sapiens	70.03686	0.000250438	49.662437	15	15	26.27211333	23.44082333	2.83129	7.117102432	Up	0.007448971	0.045069056
P49916	LIG3	DNA ligase 3	Homo sapiens	112.90692	0.000250438	51.37156	19	19	17.89178667	15.45651	2.435276667	5.408680459	Up	0.007450682	0.045069056
Q00403	GTF2B	Transcription initiation factor IIB	Homo sapiens	34.83292	0.000250438	51.66448	6	6	17.84967333	15.53969667	2.309976667	4.958750599	Up	0.007450897	0.045069056
Q9Y285	FARSA	Phenylalanine--tRNA ligase alpha subunit	Homo sapiens	57.56364	0.000250438	49.394672	21	21	20.89068333	18.93589667	1.954786667	3.876585989	Up	0.007505192	0.045326941
P26006	ITGA3	Integrin alpha-3	Homo sapiens	116.61223	0.000250438	52.640175	27	27	20.97694667	23.88451333	-2.907566667	0.133270866	Down	0.007512256	0.045326941
Q8WUM0	NUP133	Nuclear pore complex protein Nup133	Homo sapiens	128.97902	0.000250438	47.8742	14	14	17.35400667	16.11916333	1.234843333	2.353557881	Up	0.007520294	0.045326941
P63272	SUPT4H1	Transcription elongation factor SPT4	Homo sapiens	13.19318	0.000250438	45.41789	4	4	18.54690333	16.1786	2.368303333	5.163335463	Up	0.007593527	0.04563767
Q5W0Z9	ZDHHC20	Palmitoyltransferase ZDHHC20	Homo sapiens	42.27759	0.001197844	39.820435	4	4	16.18234333	17.80874333	-1.6264	0.323895426	Down	0.007594211	0.04563767
O60341	KDM1A	Lysine-specific histone demethylase 1A	Homo sapiens	92.90263	0.000250438	50.651455	24	24	20.47439333	18.48342	1.990973333	3.975050898	Up	0.007598793	0.04563767
P07814	EPRS1	Bifunctional glutamate/proline--tRNA ligase	Homo sapiens	170.59089	0.000250438	52.187572	89	88	22.33921333	20.95512	1.384093333	2.610078746	Up	0.007619915	0.045710494
P00736	C1R	Complement C1r subcomponent	Homo sapiens	80.11854	0.000250438	52.5269	39	38	19.83661333	24.42040667	-4.583793333	0.041700447	Down	0.00764065	0.04576399
Q969E2	SCAMP4	Secretory carrier-associated membrane protein 4	Homo sapiens	25.72792	0.000250438	47.37497	2	2	18.12887	19.71299667	-1.584126667	0.333526508	Down	0.007646847	0.04576399
O95071	UBR5	E3 ubiquitin-protein ligase UBR5	Homo sapiens	309.35241	0	55.862816	48	48	17.74927333	15.8855	1.863773333	3.639583424	Up	0.007677246	0.045816159
Q9Y3B3	TMED7	Transmembrane emp24 domain-containing protein 7	Homo sapiens	25.17157	0.000250438	51.238842	8	8	21.52200333	20.18236	1.339643333	2.530887418	Up	0.00768019	0.045816159
P62873	GNB1	Guanine nucleotide-binding protein G(I)/G(S)/G(T) subunit beta-1	Homo sapiens	37.37696	0.000670841	43.70158	7	6	21.75636667	23.25396667	-1.4976	0.354142035	Down	0.007682615	0.045816159
Q9UP83	COG5	Conserved oligomeric Golgi complex subunit 5	Homo sapiens	94.90134	0.000250438	51.824646	27	27	19.83295	18.28391	1.54904	2.926223572	Up	0.007696602	0.0458223
P48643	CCT5	T-complex protein 1 subunit epsilon	Homo sapiens	59.67101	0.000250438	53.313957	39	39	22.43552	20.89771333	1.537806667	2.903527437	Up	0.007701682	0.0458223
P11047	LAMC1	Laminin subunit gamma-1	Homo sapiens	177.60286	0.000250438	53.76235	88	87	20.07466667	25.59533	-5.520663333	0.021782852	Down	0.007714419	0.045824967
Q5T7W0	ZNF618	Zinc finger protein 618	Homo sapiens	104.95552	0.002178649	33.773163	1	1	15.93501667	10.9898	4.945216667	30.80764858	Up	0.007720168	0.045824967
P22392	NME2	Nucleoside diphosphate kinase B	Homo sapiens	17.29803	0.000250438	54.232693	14	2	21.60115667	23.64151667	-2.04036	0.243103067	Down	0.007781482	0.046135017
Q9UBL3	ASH2L	Set1/Ash2 histone methyltransferase complex subunit ASH2	Homo sapiens	68.72284	0.000670841	43.721302	10	10	18.17126333	15.99996	2.171303333	4.504301295	Up	0.007840535	0.046373563
Q6N022	TENM4	Teneurin-4	Homo sapiens	307.9566	0.000250438	48.68351	63	61	16.04273	19.08368333	-3.040953333	0.121501554	Down	0.007846292	0.046373563
Q52LJ0	FAM98B	Protein FAM98B	Homo sapiens	45.54719	0.000250438	50.356937	9	8	19.20692	17.17530667	2.031613333	4.088618157	Up	0.007849097	0.046373563
P23634	ATP2B4	Plasma membrane calcium-transporting ATPase 4	Homo sapiens	137.92016	0.000250438	52.277973	39	22	19.64496	21.60862	-1.96366	0.256377223	Down	0.007880408	0.046504477
Q8N5C1	CALHM5	Calcium homeostasis modulator protein 5	Homo sapiens	35.16989	0.000250438	53.121437	9	9	18.09210333	21.2171	-3.124996667	0.11462577	Down	0.007921957	0.046637685
Q14562	DHX8	ATP-dependent RNA helicase DHX8	Homo sapiens	139.31451	0.000250438	50.67637	17	15	22.28651667	20.04619	2.240326667	4.725040406	Up	0.007928388	0.046637685
Q9BUQ8	DDX23	Probable ATP-dependent RNA helicase DDX23	Homo sapiens	95.5825	0.000250438	49.701427	24	24	18.75456	17.15362333	1.600936667	3.033401924	Up	0.007930518	0.046637685
Q00169	PITPNA	Phosphatidylinositol transfer protein alpha isoform	Homo sapiens	31.80632	0.000250438	45.965088	6	6	16.60891	18.2302	-1.62129	0.325044692	Down	0.007950173	0.046699223
Q96MW5	COG8	Conserved oligomeric Golgi complex subunit 8	Homo sapiens	68.42358	0.000250438	50.86869	14	14	19.36222333	17.85682333	1.5054	2.839033751	Up	0.00797624	0.046704046
Q9H6B4	CLMP	CXADR-like membrane protein	Homo sapiens	41.28072	0.001046901	42.317974	8	8	15.93281333	19.40756333	-3.47475	0.089948934	Down	0.007980598	0.046704046
P00441	SOD1	Superoxide dismutase [Cu-Zn]	Homo sapiens	15.93574	0.000250438	47.941288	5	5	18.08144667	19.98084	-1.899393333	0.268056062	Down	0.007981372	0.046704046
P35244	RPA3	Replication protein A 14 kDa subunit	Homo sapiens	13.56873	0.000250438	51.77304	6	6	18.46316	16.96615333	1.497006667	2.82256473	Up	0.007989956	0.046704046
Q14118	DAG1	Dystroglycan 1	Homo sapiens	97.44149	0.000250438	46.937943	11	11	16.97449333	18.25558	-1.281086667	0.411485453	Down	0.007996953	0.046704046
P27449	ATP6V0C	V-type proton ATPase 16 kDa proteolipid subunit c	Homo sapiens	15.73575	0.000885936	42.7505	1	1	15.76613333	17.24544667	-1.479313333	0.358659479	Down	0.008011166	0.046733335
Q13492	PICALM	Phosphatidylinositol-binding clathrin assembly protein	Homo sapiens	70.75451	0.000250438	45.862286	14	12	18.26419667	19.36838333	-1.104186667	0.465164638	Down	0.008025964	0.046765969
P20338	RAB4A	Ras-related protein Rab-4A	Homo sapiens	24.38964	0.000250438	54.19972	7	6	19.71083	19.14695	0.56388	1.47823947	Up	0.008101806	0.04715381
Q96AM1	MRGPRF	Mas-related G-protein coupled receptor member F	Homo sapiens	38.17145	0.000670841	44.06059	5	5	17.06161667	20.20730333	-3.145686667	0.112993629	Down	0.00813904	0.047277961
P62826	RAN	GTP-binding nuclear protein Ran	Homo sapiens	24.4231	0.000250438	46.479187	13	13	25.60526333	23.07799333	2.52727	5.764797775	Up	0.008146214	0.047277961
P08648	ITGA5	Integrin alpha-5	Homo sapiens	114.53649	0.000250438	51.59639	26	26	20.98718	22.83546	-1.84828	0.277723276	Down	0.008164542	0.047277961
Q12974	PTP4A2	Protein tyrosine phosphatase type IVA 2	Homo sapiens	19.12719	0.000250438	51.385235	9	6	17.83494667	19.68987333	-1.854926667	0.276446715	Down	0.008164879	0.047277961
O15321	TM9SF1	Transmembrane 9 superfamily member 1	Homo sapiens	68.86064	0.000250438	48.55675	8	8	19.10471	17.88317333	1.221536667	2.331949695	Up	0.008169661	0.047277961
O75751	SLC22A3	Solute carrier family 22 member 3	Homo sapiens	61.28018	0.001197844	40.139526	2	2	17.49756333	19.92315	-2.425586667	0.186133977	Down	0.00818081	0.047288618
P15531	NME1	Nucleoside diphosphate kinase A	Homo sapiens	17.14872	0.000250438	51.858322	5	5	18.83348333	20.48296667	-1.649483333	0.318754291	Down	0.008202419	0.047359648
Q00765	REEP5	Receptor expression-enhancing protein 5	Homo sapiens	21.49312	0.000670841	44.068195	5	5	20.68522	19.92278667	0.762433333	1.696349375	Up	0.008213748	0.047371232
P12268	IMPDH2	Inosine-5'-monophosphate dehydrogenase 2	Homo sapiens	55.80498	0.000250438	53.583347	25	23	21.16582333	19.80051333	1.36531	2.576316787	Up	0.008224816	0.047381283
P29218	IMPA1	Inositol monophosphatase 1	Homo sapiens	30.1888	0.001197844	38.74241	3	3	17.33050667	19.08241333	-1.751906667	0.296909124	Down	0.008234676	0.047384358
Q8N163	CCAR2	Cell cycle and apoptosis regulator protein 2	Homo sapiens	102.90156	0.000250438	51.71493	32	32	20.64268333	18.33600333	2.30668	4.947432417	Up	0.008296787	0.04764331
Q9UBU9	NXF1	Nuclear RNA export factor 1	Homo sapiens	70.18236	0.000250438	48.947186	16	16	18.53827667	16.33601	2.202266667	4.602018128	Up	0.008298431	0.04764331
Q12874	SF3A3	Splicing factor 3A subunit 3	Homo sapiens	58.8489	0.000250438	51.303463	17	17	19.05818	17.10790333	1.950276667	3.86448634	Up	0.008331508	0.047779224
P51991	HNRNPA3	Heterogeneous nuclear ribonucleoprotein A3	Homo sapiens	39.59494	0.000250438	49.281944	17	17	21.19305667	19.27258667	1.92047	3.785463611	Up	0.008377798	0.047954231
P25445	FAS	Tumor necrosis factor receptor superfamily member 6	Homo sapiens	37.7322	0.000250438	51.426235	10	10	17.4089	20.17529667	-2.766396667	0.146970991	Down	0.008380901	0.047954231
Q9GZZ1	NAA50	N-alpha-acetyltransferase 50	Homo sapiens	19.39835	0.000250438	46.818344	12	12	19.28021333	17.70639	1.573823333	2.976925946	Up	0.008400281	0.047959369
Q9BW83	IFT27	Intraflagellar transport protein 27 homolog	Homo sapiens	20.48046	0.000250438	49.860134	5	5	18.16542667	18.01624333	0.149183333	1.108941556	Up	0.008411502	0.047959369
Q9Y2W1	THRAP3	Thyroid hormone receptor-associated protein 3	Homo sapiens	108.66577	0.000250438	51.841576	19	18	17.97724667	15.55667	2.420576667	5.353849805	Up	0.008417827	0.047959369
Q9Y2Q3	GSTK1	Glutathione S-transferase kappa 1	Homo sapiens	25.49685	0.000250438	48.133568	7	7	18.71595	17.32426	1.39169	2.623858645	Up	0.008419812	0.047959369
P11172	UMPS	Uridine 5'-monophosphate synthase	Homo sapiens	52.22156	0.000250438	48.036293	20	20	18.72542667	17.42639667	1.29903	2.460633856	Up	0.008428994	0.047959369
P46060	RANGAP1	Ran GTPase-activating protein 1	Homo sapiens	63.54195	0.000250438	50.736397	28	28	20.93965333	19.30808667	1.631566667	3.098492909	Up	0.008453858	0.048047038
Q92879	CELF1	CUGBP Elav-like family member 1	Homo sapiens	52.06314	0.000250438	47.19595	13	13	19.88471333	17.34816333	2.53655	5.801998811	Up	0.008507361	0.048239756
O14672	ADAM10	Disintegrin and metalloproteinase domain-containing protein 10	Homo sapiens	84.14212	0.000250438	48.549545	24	24	19.8619	22.40999667	-2.548096667	0.170980456	Down	0.008513176	0.048239756
P38432	COIL	Coilin	Homo sapiens	62.60832	0.000250438	46.55427	1	1	17.09384333	14.17168	2.922163333	7.579818658	Up	0.008516249	0.048239756
P35520	CBS	Cystathionine beta-synthase	Homo sapiens	60.58653	0.000250438	50.316566	14	14	19.88185333	18.77227667	1.109576667	2.157823205	Up	0.008552924	0.048393542
P07996	THBS1	Thrombospondin-1	Homo sapiens	129.38266	0.000250438	52.615887	61	61	23.97628667	26.31485667	-2.33857	0.197706197	Down	0.008568769	0.048393542
P12532	CKMT1A	Creatine kinase U-type, mitochondrial	Homo sapiens	47.03675	0.000670841	44.723442	2	2	16.35928333	17.88505	-1.525766667	0.347294949	Down	0.008579247	0.048393542
Q13616	CUL1	Cullin-1	Homo sapiens	89.67852	0	56.51187	25	25	19.21694	19.62479333	-0.407853333	0.753744078	Down	0.008581496	0.048393542
Q96DE0	NUDT16	U8 snoRNA-decapping enzyme	Homo sapiens	21.27336	0.000670841	44.889935	7	7	18.39799667	17.32462	1.073376667	2.104352903	Up	0.008595136	0.048416728
P11498	PC	Pyruvate carboxylase, mitochondrial	Homo sapiens	129.63355	0.005696327	31.072445	1	1	16.04077	16.39729333	-0.356523333	0.781044507	Down	0.008671078	0.048690739
Q04771	ACVR1	Activin receptor type-1	Homo sapiens	57.15285	0.000250438	52.11851	10	10	17.75517	19.71559333	-1.960423333	0.256953047	Down	0.008679262	0.048690739
O95155	UBE4B	Ubiquitin conjugation factor E4 B	Homo sapiens	146.1848	0.000250438	49.36977	29	29	19.22991667	18.03650333	1.193413333	2.286931785	Up	0.008683905	0.048690739
Q03426	MVK	Mevalonate kinase	Homo sapiens	42.45091	0.000250438	49.5516	4	4	17.68860333	17.29033667	0.398266667	1.317923533	Up	0.008686484	0.048690739
P27694	RPA1	Replication protein A 70 kDa DNA-binding subunit	Homo sapiens	68.13819	0.000250438	49.427036	31	31	20.21204333	18.58109333	1.63095	3.09716877	Up	0.008698298	0.048690739
P69849	NOMO3	BOS complex subunit NOMO3	Homo sapiens	134.13357	0.000250438	48.51418	24	24	18.30685667	19.02077	-0.713913333	0.60966417	Down	0.008701277	0.048690739
P78316	NOP14	Nucleolar protein 14	Homo sapiens	97.66838	0.000250438	51.420033	9	9	17.51151333	15.78315333	1.72836	3.313509372	Up	0.008728023	0.048724432
O94776	MTA2	Metastasis-associated protein MTA2	Homo sapiens	75.02309	0.000250438	51.08248	20	20	19.20672333	17.05151667	2.155206667	4.454324511	Up	0.008728875	0.048724432
Q9NPF4	OSGEP	tRNA N6-adenosine threonylcarbamoyltransferase	Homo sapiens	36.42682	0.000250438	47.258545	14	14	18.79981333	17.81672667	0.983086667	1.976690045	Up	0.008745929	0.048724432
O00233	PSMD9	26S proteasome non-ATPase regulatory subunit 9	Homo sapiens	24.68181	0.000250438	46.414246	6	6	17.16082333	18.50457333	-1.34375	0.393995211	Down	0.008750588	0.048724432
P35222	CTNNB1	Catenin beta-1	Homo sapiens	85.49658	0.000250438	52.52848	28	28	18.51595667	20.41974667	-1.90379	0.267240395	Down	0.008764424	0.048724432
P22234	PAICS	Bifunctional phosphoribosylaminoimidazole carboxylase/phosphoribosylaminoimidazole succinocarboxamide synthetase	Homo sapiens	47.07922	0.000250438	53.637165	20	20	21.56088333	21.83452667	-0.273643333	0.827227852	Down	0.008767305	0.048724432
Q9H2P0	ADNP	Activity-dependent neuroprotector homeobox protein	Homo sapiens	123.56286	0.000885936	42.927776	1	1	14.15865	10.9898	3.16885	8.99329629	Up	0.008774425	0.048724432
P11388	TOP2A	DNA topoisomerase 2-alpha	Homo sapiens	174.38511	0.000250438	51.068493	38	25	19.18368667	16.95994	2.223746667	4.671049283	Up	0.008796468	0.048742754
O14929	HAT1	Histone acetyltransferase type B catalytic subunit	Homo sapiens	49.54063	0.000250438	48.670906	7	7	19.86103667	17.77493333	2.086103333	4.245996945	Up	0.008796911	0.048742754
P35556	FBN2	Fibrillin-2	Homo sapiens	314.77488	0.000250438	50.248074	80	71	20.79171333	24.38689667	-3.595183333	0.082745041	Down	0.008824438	0.048842015
Q8NI36	WDR36	WD repeat-containing protein 36	Homo sapiens	105.32214	0.000250438	53.967125	22	22	17.84610667	16.81535	1.030756667	2.043095536	Up	0.008845327	0.048881239
Q9NNW7	TXNRD2	Thioredoxin reductase 2, mitochondrial	Homo sapiens	56.5066	0.000250438	49.506752	3	2	17.87404333	19.51748667	-1.643443333	0.320091588	Down	0.008850766	0.048881239
P15151	PVR	Poliovirus receptor	Homo sapiens	45.3026	0.000250438	47.20726	7	7	19.98160333	21.89969667	-1.918093333	0.26460398	Down	0.008932656	0.04917368
P27361	MAPK3	Mitogen-activated protein kinase 3	Homo sapiens	43.13557	0.000250438	51.817314	14	14	19.81056333	18.55708667	1.253476667	2.384152743	Up	0.008945472	0.04917368
O95487	SEC24B	Protein transport protein Sec24B	Homo sapiens	137.41773	0.000250438	50.58911	26	24	19.13218333	18.00591667	1.126266667	2.182931208	Up	0.008975083	0.04917368
P49736	MCM2	DNA replication licensing factor MCM2	Homo sapiens	101.89609	0.000250438	50.497307	30	30	19.43692333	16.92957667	2.507346667	5.685734239	Up	0.008975149	0.04917368
Q96B26	EXOSC8	Exosome complex component RRP43	Homo sapiens	30.03957	0.000250438	50.8376	4	4	17.14229667	15.35599333	1.786303333	3.449299335	Up	0.008989147	0.04917368
Q6P996	PDXDC1	Pyridoxal-dependent decarboxylase domain-containing protein 1	Homo sapiens	86.70689	0.000250438	49.323483	29	18	20.5866	19.05523667	1.531363333	2.89058868	Up	0.008990479	0.04917368
Q9NTI5	PDS5B	Sister chromatid cohesion protein PDS5 homolog B	Homo sapiens	164.66722	0.000250438	51.158604	34	31	18.70727667	16.80601333	1.901263333	3.735401536	Up	0.008995164	0.04917368
P08123	COL1A2	Collagen alpha-2(I) chain	Homo sapiens	129.31389	0.000250438	52.870262	82	82	21.89555333	27.69790667	-5.802353333	0.017919158	Down	0.009006067	0.04917368
Q13523	PRPF4B	Serine/threonine-protein kinase PRP4 homolog	Homo sapiens	116.98685	0.000250438	51.335075	12	12	18.48520333	16.70203667	1.783166667	3.441808113	Up	0.009017277	0.04917368
P35249	RFC4	Replication factor C subunit 4	Homo sapiens	39.68176	0.000250438	48.576435	11	11	18.80829	16.55483333	2.253456667	4.768239385	Up	0.009024637	0.04917368
Q02880	TOP2B	DNA topoisomerase 2-beta	Homo sapiens	183.26717	0.000250438	53.289375	34	34	18.3837	16.5747	1.809	3.50399326	Up	0.009025083	0.04917368
P50579	METAP2	Methionine aminopeptidase 2	Homo sapiens	52.89156	0.000250438	50.224842	19	19	18.86537667	17.62756333	1.237813333	2.358408016	Up	0.009033478	0.04917368
P00742	F10	Coagulation factor X	Homo sapiens	54.73169	0.000487686	45.232178	9	9	22.98902	20.95531	2.03371	4.09456446	Up	0.009035005	0.04917368
Q15393	SF3B3	Splicing factor 3B subunit 3	Homo sapiens	135.57736	0.000250438	52.123432	45	45	21.62699333	19.93526	1.691733333	3.230445942	Up	0.009039208	0.04917368
Q9NUY8	TBC1D23	TBC1 domain family member 23	Homo sapiens	78.32186	0.000250438	47.14828	17	17	18.83265	17.33689	1.49576	2.820126739	Up	0.009149035	0.04971791
O14817	TSPAN4	Tetraspanin-4	Homo sapiens	26.11779	0.000250438	45.963646	4	4	16.88666667	21.51201333	-4.625346667	0.040516499	Down	0.0091904	0.04988934
Q9Y3I0	RTCB	RNA-splicing ligase RtcB homolog	Homo sapiens	55.21027	0.000250438	48.920845	27	27	21.95792333	19.93086333	2.02706	4.075734288	Up	0.009202793	0.049903298
Q92692	NECTIN2	Nectin-2	Homo sapiens	57.74203	0.000250438	47.574345	9	9	18.01119333	20.40375333	-2.39256	0.190444166	Down	0.009227556	0.049916232
P13497	BMP1	Bone morphogenetic protein 1	Homo sapiens	111.2487	0	56.055515	39	27	18.85012	21.62004	-2.76992	0.146612498	Down	0.009229677	0.049916232
Q13595	TRA2A	Transformer-2 protein homolog alpha	Homo sapiens	32.68862	0.000250438	48.624878	10	10	21.84675	18.78486333	3.061886667	8.350639395	Up	0.009236211	0.049916232
P18433	PTPRA	Receptor-type tyrosine-protein phosphatase alpha	Homo sapiens	90.71905	0.000250438	50.649	19	18	18.60856	20.07833667	-1.469776667	0.361038184	Down	0.009250713	0.049916232
O15121	DEGS1	Sphingolipid delta(4)-desaturase DES1	Homo sapiens	37.86603	0.000250438	47.527294	3	3	18.78764	17.9919	0.79574	1.735967574	Up	0.009254299	0.049916232
P17693	HLA-G	HLA class I histocompatibility antigen, alpha chain G	Homo sapiens	38.22412	0.000670841	44.46517	1	1	19.30699667	17.53258667	1.77441	3.420980783	Up	0.009265007	0.049920995
P39060	COL18A1	Collagen alpha-1(XVIII) chain	Homo sapiens	178.18766	0.000250438	46.68109	29	29	18.88936	24.09642333	-5.207063333	0.027071838	Down	0.009280864	0.049953463
Q9Y6R1	SLC4A4	Electrogenic sodium bicarbonate cotransporter 1	Homo sapiens	121.46067	0.000250438	47.43669	7	7	16.61044333	18.58646667	-1.976023333	0.254189557	Down	0.009310622	0.049959601
Q96I24	FUBP3	Far upstream element-binding protein 3	Homo sapiens	61.64041	0.000250438	48.998783	20	18	19.34938	17.13124333	2.218136667	4.652920917	Up	0.009314384	0.049959601
P63098	PPP3R1	Calcineurin subunit B type 1	Homo sapiens	19.2999	0.000487686	45.17868	2	1	17.04064333	17.91575667	-0.875113333	0.545211035	Down	0.009324178	0.049959601
O75787	ATP6AP2	Renin receptor	Homo sapiens	39.00801	0.000250438	50.469746	9	9	17.50481333	18.94712333	-1.44231	0.367977638	Down	0.009346501	0.049959601
Q8WWI1	LMO7	LIM domain only protein 7	Homo sapiens	192.69564	0.000250438	50.20164	13	13	20.51518667	19.06532	1.449866667	2.731828027	Up	0.009352739	0.049959601
Q9NPH3	IL1RAP	Interleukin-1 receptor accessory protein	Homo sapiens	65.41844	0.000250438	48.43485	15	15	17.67429	19.26498333	-1.590693333	0.332011856	Down	0.009357095	0.049959601
Q13409	DYNC1I2	Cytoplasmic dynein 1 intermediate chain 2	Homo sapiens	71.45658	0	55.79814	18	18	19.21456333	18.16375667	1.050806667	2.071687885	Up	0.00935741	0.049959601
P53985	SLC16A1	Monocarboxylate transporter 1	Homo sapiens	53.94414	0.000250438	50.62998	12	12	17.95288	20.81509333	-2.862213333	0.137526988	Down	0.009362134	0.049959601
Q9NXN4	GDAP2	Ganglioside-induced differentiation-associated protein 2	Homo sapiens	56.22471	0.000250438	52.884716	7	7	17.76649667	16.52005667	1.24644	2.372552481	Up	0.009380326	0.049959601
O14818	PSMA7	Proteasome subunit alpha type-7	Homo sapiens	27.88684	0.000250438	49.49842	15	10	23.02646333	23.39030333	-0.36384	0.777093446	Down	0.00938033	0.049959601
P43007	SLC1A4	Neutral amino acid transporter A	Homo sapiens	55.72307	0.000250438	53.533367	10	10	18.00572667	20.93044333	-2.924716667	0.131695991	Down	0.009397091	0.049996463
O15431	SLC31A1	High affinity copper uptake protein 1	Homo sapiens	21.09062	0.000250438	46.61459	2	2	17.49871333	20.34076667	-2.842053333	0.13946226	Down	0.009425418	0.050037984
P51857	AKR1D1	Aldo-keto reductase family 1 member D1	Homo sapiens	37.37693	0.000250438	49.12384	8	8	20.56090667	19.78896667	0.77194	1.707564412	Up	0.009438975	0.050037984
P20774	OGN	Mimecan	Homo sapiens	33.92222	0.000250438	50.306828	7	7	18.78351	16.60820333	2.175306667	4.516817635	Up	0.009445509	0.050037984
P42025	ACTR1B	Beta-centractin	Homo sapiens	42.29341	0.000250438	54.115265	20	7	22.3991	21.29537333	1.103726667	2.14909114	Up	0.009450557	0.050037984
P06756	ITGAV	Integrin alpha-V	Homo sapiens	116.03786	0.000250438	54.02029	53	53	20.69394333	23.53684667	-2.842903333	0.139380116	Down	0.009461069	0.050037984
P06748	NPM1	Nucleophosmin	Homo sapiens	32.57502	0.000250438	52.67722	14	14	22.27075667	19.20489	3.065866667	8.373708325	Up	0.009463984	0.050037984
P51784	USP11	Ubiquitin carboxyl-terminal hydrolase 11	Homo sapiens	109.81662	0.000670841	44.78509	7	7	18.13251333	16.40129333	1.73122	3.320084591	Up	0.009509696	0.050193773
Q9UL18	AGO1	Protein argonaute-1	Homo sapiens	97.2143	0.000670841	43.344917	1	1	16.30774	17.37382333	-1.066083333	0.477613879	Down	0.009513207	0.050193773
Q9BZ67	FRMD8	FERM domain-containing protein 8	Homo sapiens	51.21803	0.000250438	47.89567	11	10	16.79262333	18.16712667	-1.374503333	0.385685461	Down	0.009531366	0.050230072
Q99988	GDF15	Growth/differentiation factor 15	Homo sapiens	34.14022	0.000250438	49.911385	20	20	18.87117	22.22782	-3.35665	0.097621992	Down	0.009539858	0.050230072
P84103	SRSF3	Serine/arginine-rich splicing factor 3	Homo sapiens	19.32959	0.000670841	44.280766	5	5	21.76124	19.66646	2.09478	4.271610195	Up	0.00959007	0.050373225
Q13643	FHL3	Four and a half LIM domains protein 3	Homo sapiens	31.19196	0.000250438	49.338367	1	1	18.53904667	19.1539	-0.614853333	0.652996275	Down	0.00960373	0.050373225
Q5VW32	BROX	BRO1 domain-containing protein BROX	Homo sapiens	46.47608	0.000250438	48.048344	10	10	18.47631	20.68874667	-2.212436667	0.215769572	Down	0.009607226	0.050373225
P29992	GNA11	Guanine nucleotide-binding protein subunit alpha-11	Homo sapiens	42.12333	0.000250438	53.95099	21	9	20.45527	21.79577333	-1.340503333	0.394882864	Down	0.009607256	0.050373225
Q14694	USP10	Ubiquitin carboxyl-terminal hydrolase 10	Homo sapiens	87.13379	0.000250438	51.22999	17	17	19.49315	17.84274	1.65041	3.139228403	Up	0.009616616	0.050373225
Q9UNI6	DUSP12	Dual specificity protein phosphatase 12	Homo sapiens	37.68733	0.000250438	48.649452	8	8	16.12305	14.96932	1.15373	2.224883816	Up	0.009659199	0.050430125
Q06265	EXOSC9	Exosome complex component RRP45	Homo sapiens	48.94902	0.000250438	49.80759	6	6	18.09223333	16.66309333	1.42914	2.692861443	Up	0.009667066	0.050430125
Q96JB6	LOXL4	Lysyl oxidase homolog 4	Homo sapiens	84.48347	0.000250438	45.63048	7	7	17.45358	18.31759	-0.86401	0.5494233	Down	0.009669529	0.050430125
Q9C0B5	ZDHHC5	Palmitoyltransferase ZDHHC5	Homo sapiens	77.54473	0.000250438	51.154125	15	14	16.44191333	19.30273	-2.860816667	0.137660192	Down	0.009677033	0.050430125
P12955	PEPD	Xaa-Pro dipeptidase	Homo sapiens	54.54817	0.000250438	54.480762	17	17	19.79601	21.8952	-2.09919	0.233389247	Down	0.009677105	0.050430125
P07384	CAPN1	Calpain-1 catalytic subunit	Homo sapiens	81.89005	0.000250438	51.80944	28	28	20.31390333	21.31881	-1.004906667	0.498302367	Down	0.009706659	0.050532311
P78368	CSNK1G2	Casein kinase I isoform gamma-2	Homo sapiens	47.45726	0.000250438	50.184486	10	1	17.85075667	18.91295	-1.062193333	0.478903428	Down	0.009762525	0.050590852
P49756	RBM25	RNA-binding protein 25	Homo sapiens	100.18549	0.000250438	46.96399	13	13	17.52946667	16.14274	1.386726667	2.614847241	Up	0.00976345	0.050590852
P35998	PSMC2	26S proteasome regulatory subunit 7	Homo sapiens	48.63385	0.000250438	52.075436	31	31	22.62496333	21.25156	1.373403333	2.590810208	Up	0.009765076	0.050590852
O15372	EIF3H	Eukaryotic translation initiation factor 3 subunit H	Homo sapiens	39.93031	0.000250438	49.92134	19	19	20.02252333	19.25057333	0.77195	1.707576248	Up	0.009770718	0.050590852
Q8WYL5	SSH1	Protein phosphatase Slingshot homolog 1	Homo sapiens	115.51107	0.001984127	34.2865	3	3	15.66708333	10.9898	4.677283333	25.58601096	Up	0.009780802	0.050590852
O15294	OGT	UDP-N-acetylglucosamine--peptide N-acetylglucosaminyltransferase 110 kDa subunit	Homo sapiens	116.9246	0.000250438	54.50455	35	35	19.56481333	17.52509	2.039723333	4.111666734	Up	0.009784154	0.050590852
O95490	ADGRL2	Adhesion G protein-coupled receptor L2	Homo sapiens	163.34894	0.000250438	48.33915	12	12	16.50264667	18.82384333	-2.321196667	0.200101423	Down	0.009787602	0.050590852
Q9NW08	POLR3B	DNA-directed RNA polymerase III subunit RPC2	Homo sapiens	127.78498	0.000250438	46.542675	14	14	20.99597	19.99572667	1.000243333	2.00033736	Up	0.009820466	0.050680461
Q8NBI5	SLC43A3	Equilibrative nucleobase transporter 1	Homo sapiens	54.52884	0.000670841	43.099243	2	2	17.94155667	20.59375667	-2.6522	0.159077313	Down	0.009824888	0.050680461
Q8N3E9	PLCD3	1-phosphatidylinositol 4,5-bisphosphate phosphodiesterase delta-3	Homo sapiens	89.25838	0.000670841	44.010426	3	3	16.67913667	17.69075333	-1.011616667	0.495990136	Down	0.009843021	0.050722506
Q96KG7	MEGF10	Multiple epidermal growth factor-like domains protein 10	Homo sapiens	122.20526	0.000487686	44.980747	13	13	16.58220333	19.56778333	-2.98558	0.126255663	Down	0.00986294	0.050728855
P51570	GALK1	Galactokinase	Homo sapiens	42.27223	0.000250438	51.631283	15	15	22.28454	20.78717667	1.497363333	2.823262618	Up	0.009867629	0.050728855
P31942	HNRNPH3	Heterogeneous nuclear ribonucleoprotein H3	Homo sapiens	36.92649	0.000250438	50.975803	8	8	19.81921667	18.42855333	1.390663333	2.62199209	Up	0.009883687	0.050728855
Q96FS4	SIPA1	Signal-induced proliferation-associated protein 1	Homo sapiens	112.14913	0.000250438	55.10124	14	14	24.58940667	22.89410333	1.695303333	3.238449694	Up	0.009901479	0.050728855
Q68CQ4	UTP25	U3 small nucleolar RNA-associated protein 25 homolog	Homo sapiens	87.05505	0.000250438	50.324345	15	15	17.29576667	14.88215333	2.413613333	5.328071096	Up	0.009903185	0.050728855
Q8NCW0	KREMEN2	Kremen protein 2	Homo sapiens	48.84912	0.001046901	40.335953	1	1	10.15025	20.49371	-10.34346	0.000769677	Down	0.009916476	0.050728855
Q9C0B1	FTO	Alpha-ketoglutarate-dependent dioxygenase FTO	Homo sapiens	58.28204	0.000250438	46.863056	15	15	19.33064333	18.0785	1.252143333	2.381950336	Up	0.009922551	0.050728855
Q9UKK9	NUDT5	ADP-sugar pyrophosphatase	Homo sapiens	24.32761	0.000250438	51.2703	9	9	17.04736667	18.04954	-1.002173333	0.499247347	Down	0.009927496	0.050728855
P24043	LAMA2	Laminin subunit alpha-2	Homo sapiens	343.90542	0.000250438	52.90609	133	133	19.12017	23.60955333	-4.489383333	0.044520594	Down	0.009948463	0.050728855
P30039	PBLD	Phenazine biosynthesis-like domain-containing protein	Homo sapiens	31.78527	0.000670841	44.113316	4	4	20.35549333	18.11293333	2.24256	4.732360569	Up	0.009950034	0.050728855
P49591	SARS1	Serine--tRNA ligase, cytoplasmic	Homo sapiens	58.77726	0.000250438	53.182564	36	36	22.40917667	21.19779333	1.211383333	2.315595621	Up	0.009954078	0.050728855
P62829	RPL23	Large ribosomal subunit protein uL14	Homo sapiens	14.86544	0.000250438	47.530193	7	7	23.45965333	22.16616333	1.29349	2.451203054	Up	0.009975842	0.050788829
O15460	P4HA2	Prolyl 4-hydroxylase subunit alpha-2	Homo sapiens	60.90193	0.000250438	52.113514	28	28	22.29352333	19.63485667	2.658666667	6.314491968	Up	0.010004986	0.050886222
Q96BN8	OTULIN	Ubiquitin thioesterase otulin	Homo sapiens	40.26292	0.000250438	51.041977	10	10	17.58414333	16.34413667	1.240006667	2.361996238	Up	0.010048184	0.050906151
Q01831	XPC	DNA repair protein complementing XP-C cells	Homo sapiens	105.95269	0.000250438	52.031124	7	7	16.12856333	15.66200667	0.466556667	1.381807518	Up	0.010065087	0.050906151
O14578	CIT	Citron Rho-interacting kinase	Homo sapiens	231.43099	0.008607199	29.208807	2	2	15.13016	10.9898	4.14036	17.63488179	Up	0.010073393	0.050906151
P16152	CBR1	Carbonyl reductase [NADPH] 1	Homo sapiens	30.37493	0.000250438	53.484005	15	15	21.85575667	20.60648333	1.249273333	2.377216555	Up	0.010103199	0.050906151
Q9UFC0	LRWD1	Leucine-rich repeat and WD repeat-containing protein 1	Homo sapiens	70.86118	0.000250438	52.822353	9	9	17.38113333	15.77453333	1.6066	3.045333017	Up	0.010118448	0.050906151
P84095	RHOG	Rho-related GTP-binding protein RhoG	Homo sapiens	21.3085	0.000250438	46.5361	11	11	20.22908667	20.96286333	-0.733776667	0.601327704	Down	0.010133779	0.050906151
Q96JG8	MAGED4	Melanoma-associated antigen D4	Homo sapiens	81.37755	0.001197844	38.70653	1	1	17.14744667	15.03664	2.110806667	4.319327374	Up	0.010136523	0.050906151
O75718	CRTAP	Cartilage-associated protein	Homo sapiens	46.56187	0.000250438	49.187885	21	21	21.33867	19.59494	1.74373	3.348999127	Up	0.010141175	0.050906151
Q9H4L7	SMARCAD1	SWI/SNF-related matrix-associated actin-dependent regulator of chromatin subfamily A containing DEAD/H box 1	Homo sapiens	117.40228	0.000250438	48.056866	11	11	18.30763	15.49682333	2.810806667	7.016768021	Up	0.01014162	0.050906151
O75608	LYPLA1	Acyl-protein thioesterase 1	Homo sapiens	24.66957	0.000250438	49.630127	7	7	20.90862	19.52850667	1.380113333	2.602888177	Up	0.010143102	0.050906151
P10155	RO60	RNA-binding protein RO60	Homo sapiens	60.67061	0.000250438	50.204723	27	27	20.35897667	19.47871333	0.880263333	1.840711253	Up	0.010153434	0.050906151
Q9UMS4	PRPF19	Pre-mRNA-processing factor 19	Homo sapiens	55.18079	0.000250438	48.312733	15	15	21.86183	19.30848	2.55335	5.869957264	Up	0.010161782	0.050906151
Q16666	IFI16	Gamma-interferon-inducible protein 16	Homo sapiens	88.25555	0.000250438	52.636925	28	26	20.44541667	18.54131667	1.9041	3.74275341	Up	0.010206021	0.050906151
P50552	VASP	Vasodilator-stimulated phosphoprotein	Homo sapiens	39.82972	0.000250438	53.103985	20	20	20.62822667	19.66094667	0.96728	1.955150954	Up	0.010270959	0.050906151
Q9H4L5	OSBPL3	Oxysterol-binding protein-related protein 3	Homo sapiens	101.22362	0.000250438	55.577793	29	27	19.70784667	17.76297	1.944876667	3.850048625	Up	0.010271285	0.050906151
Q9UHI6	DDX20	Probable ATP-dependent RNA helicase DDX20	Homo sapiens	92.24051	0.000250438	54.03842	22	22	18.40923333	17.06282	1.346413333	2.542791786	Up	0.010272763	0.050906151
Q8TBC4	UBA3	NEDD8-activating enzyme E1 catalytic subunit	Homo sapiens	51.85241	0.000250438	55.66906	17	17	18.96504333	17.92885333	1.03619	2.050804545	Up	0.010274877	0.050906151
Q8N684	CPSF7	Cleavage and polyadenylation specificity factor subunit 7	Homo sapiens	52.05005	0.000250438	50.921486	15	15	19.18914333	16.44181333	2.74733	6.71473284	Up	0.010276476	0.050906151
Q9BVC3	DSCC1	Sister chromatid cohesion protein DCC1	Homo sapiens	44.82511	0.001984127	34.267677	1	1	13.97095	10.9898	2.98115	7.896153304	Up	0.010277882	0.050906151
Q9H0D6	XRN2	5'-3' exoribonuclease 2	Homo sapiens	108.58244	0.000250438	51.367847	31	31	19.10323	17.07234	2.03089	4.086568734	Up	0.010284132	0.050906151
P08263	GSTA1	Glutathione S-transferase A1	Homo sapiens	25.63107	0.001197844	39.58197	1	1	18.35124	15.11828	3.23296	9.401949946	Up	0.010287096	0.050906151
P41227	NAA10	N-alpha-acetyltransferase 10	Homo sapiens	26.4585	0.000250438	54.640602	16	9	19.96897667	18.63403667	1.33494	2.522649901	Up	0.010292889	0.050906151
Q9BUK6	MSTO1	Protein misato homolog 1	Homo sapiens	61.83542	0.000250438	47.179546	7	7	17.84693	16.3694	1.47753	2.784715611	Up	0.010308603	0.050906151
A2RRP1	NBAS	NBAS subunit of NRZ tethering complex	Homo sapiens	268.57131	0.000250438	51.53781	61	61	18.59588	17.10298667	1.492893333	2.814528649	Up	0.010313076	0.050906151
Q8NBM8	PCYOX1L	Prenylcysteine oxidase-like	Homo sapiens	54.64648	0.000250438	49.094677	7	7	19.16017333	17.97872333	1.18145	2.268046156	Up	0.010320695	0.050906151
Q14746	COG2	Conserved oligomeric Golgi complex subunit 2	Homo sapiens	83.20751	0.000250438	51.317333	32	32	19.12911667	17.44477667	1.68434	3.213933326	Up	0.010325707	0.050906151
Q92839	HAS1	Hyaluronan synthase 1	Homo sapiens	64.83214	0.001197844	38.77318	1	1	22.61021667	20.86088333	1.749333333	3.362031713	Up	0.010327981	0.050906151
P17931	LGALS3	Galectin-3	Homo sapiens	26.15233	0.000250438	49.480534	12	12	18.17555333	20.72571333	-2.55016	0.170736096	Down	0.010334343	0.050906151
Q9H6R4	NOL6	Nucleolar protein 6	Homo sapiens	127.59304	0.000250438	51.71294	24	24	19.21316	17.20378667	2.009373333	4.026073006	Up	0.010334354	0.050906151
Q9Y3B4	SF3B6	Splicing factor 3B subunit 6	Homo sapiens	14.58488	0.000250438	46.790207	7	7	19.99495333	17.3852	2.609753333	6.103993108	Up	0.010342767	0.050906151
P58335	ANTXR2	Anthrax toxin receptor 2	Homo sapiens	53.66617	0.000250438	49.784878	20	18	19.12900333	20.67000333	-1.541	0.343647174	Down	0.010347941	0.050906151
P26368	U2AF2	Splicing factor U2AF 65 kDa subunit	Homo sapiens	53.50097	0.000670841	44.85257	11	11	20.91749	19.04509667	1.872393333	3.661394771	Up	0.010349368	0.050906151
Q96LJ7	DHRS1	Dehydrogenase/reductase SDR family member 1	Homo sapiens	33.90902	0.000250438	52.088737	15	15	18.96316333	17.77641333	1.18675	2.276393555	Up	0.010357686	0.050906151
O95870	ABHD16A	Phosphatidylserine lipase ABHD16A	Homo sapiens	63.24334	0.000250438	51.99746	8	8	17.76550667	16.31829	1.447216667	2.726814702	Up	0.010362441	0.050906151
Q99575	POP1	Ribonucleases P/MRP protein subunit POP1	Homo sapiens	114.70868	0.000250438	53.18754	26	26	18.76645	17.17571667	1.590733333	3.012024142	Up	0.010372775	0.050906151
P35611	ADD1	Alpha-adducin	Homo sapiens	80.95513	0.000250438	50.919422	14	13	18.75227	19.4982	-0.74593	0.596283367	Down	0.010376739	0.050906151
Q8WZA9	IRGQ	Immunity-related GTPase family Q protein	Homo sapiens	62.71727	0.000250438	50.167023	4	4	16.22667333	18.20599667	-1.979323333	0.253608792	Down	0.010379605	0.050906151
Q13601	KRR1	KRR1 small subunit processome component homolog	Homo sapiens	43.66496	0.000250438	50.516678	9	9	19.38539	15.82571667	3.559673333	11.79148351	Up	0.01042909	0.051099525
Q13838	DDX39B	Spliceosome RNA helicase DDX39B	Homo sapiens	48.99132	0.000250438	53.503662	10	10	20.83903333	19.06438333	1.77465	3.421549929	Up	0.01048236	0.051311053
Q86YB8	ERO1B	ERO1-like protein beta	Homo sapiens	53.54315	0.000487686	45.023586	2	2	15.11825667	14.25876333	0.859493333	1.814400991	Up	0.010542843	0.051557446
O75083	WDR1	WD repeat-containing protein 1	Homo sapiens	66.19352	0.000250438	50.079884	31	31	24.54648333	23.53727667	1.009206667	2.012803961	Up	0.010554343	0.051563885
Q8N5M9	JAGN1	Protein jagunal homolog 1	Homo sapiens	21.12501	0.000250438	52.763527	3	3	16.97644	17.37653333	-0.400093333	0.757809256	Down	0.010588045	0.051563885
P35442	THBS2	Thrombospondin-2	Homo sapiens	129.99124	0.000250438	50.265915	48	44	20.50157333	24.90429667	-4.402723333	0.047276815	Down	0.010591145	0.051563885
Q6RW13	AGTRAP	Type-1 angiotensin II receptor-associated protein	Homo sapiens	17.4192	0.001046901	42.53936	5	5	17.94631333	19.82646333	-1.88015	0.27165547	Down	0.010610139	0.051563885
P61081	UBE2M	NEDD8-conjugating enzyme Ubc12	Homo sapiens	20.89997	0.000250438	51.33483	10	10	21.29419	20.23261333	1.061576667	2.08721131	Up	0.01061956	0.051563885
P49959	MRE11	Double-strand break repair protein MRE11	Homo sapiens	80.59326	0.000250438	54.984962	21	21	18.78864667	16.23088667	2.55776	5.887927879	Up	0.01062454	0.051563885
Q9NRY6	PLSCR3	Phospholipid scramblase 3	Homo sapiens	31.64841	0.000250438	51.023098	9	9	18.98093333	22.56780667	-3.586873333	0.083223032	Down	0.010628248	0.051563885
P45974	USP5	Ubiquitin carboxyl-terminal hydrolase 5	Homo sapiens	95.78627	0.000250438	52.332703	37	35	21.71959667	20.57754333	1.142053333	2.206949065	Up	0.010644342	0.051563885
Q9Y5Y2	NUBP2	Cytosolic Fe-S cluster assembly factor NUBP2	Homo sapiens	28.82533	0.000250438	48.63396	5	5	18.37592333	17.42677333	0.94915	1.930734782	Up	0.010651422	0.051563885
O95183	VAMP5	Vesicle-associated membrane protein 5	Homo sapiens	12.80481	0.000885936	42.933678	2	2	17.22499	18.43892667	-1.213936667	0.431090697	Down	0.010672787	0.051563885
Q14699	RFTN1	Raftlin	Homo sapiens	63.14562	0.000250438	53.53284	28	27	19.56839333	22.35916667	-2.790773333	0.144508541	Down	0.010673553	0.051563885
Q9UKZ1	CNOT11	CCR4-NOT transcription complex subunit 11	Homo sapiens	55.21538	0.000250438	50.06618	7	7	16.68787667	15.93644333	0.751433333	1.68346454	Up	0.010682706	0.051563885
P24941	CDK2	Cyclin-dependent kinase 2	Homo sapiens	33.92953	0.000250438	48.662075	9	9	18.1706	16.5053	1.6653	3.171796034	Up	0.01068801	0.051563885
Q9UKX5	ITGA11	Integrin alpha-11	Homo sapiens	133.47016	0.000250438	51.384323	45	45	19.52800667	22.44689	-2.918883333	0.132229563	Down	0.010697651	0.051563885
Q6DKI1	RPL7L1	Ribosomal protein uL30-like	Homo sapiens	29.66921	0.000250438	46.129547	9	9	17.84941333	15.69227333	2.15714	4.460297684	Up	0.010716085	0.051563885
P83731	RPL24	Large ribosomal subunit protein eL24	Homo sapiens	17.77895	0.000250438	46.983753	11	11	23.38721333	22.04049333	1.34672	2.543332353	Up	0.010720713	0.051563885
O75494	SRSF10	Serine/arginine-rich splicing factor 10	Homo sapiens	31.30054	0.000250438	48.185486	2	2	18.16059	16.41772667	1.742863333	3.346987895	Up	0.010736608	0.051563885
Q13315	ATM	Serine-protein kinase ATM	Homo sapiens	350.68746	0.000250438	52.155922	54	54	18.46898	16.90479	1.56419	2.957114283	Up	0.010740287	0.051563885
O15061	SYNM	Synemin	Homo sapiens	172.86774	0.000250438	51.265488	28	28	19.81061333	18.80983	1.000783333	2.001086225	Up	0.010743529	0.051563885
Q9NYB0	TERF2IP	Telomeric repeat-binding factor 2-interacting protein 1	Homo sapiens	44.25998	0.000670841	43.20065	1	1	14.99911667	10.9898	4.009316667	16.10365949	Up	0.010747127	0.051563885
O75431	MTX2	Metaxin-2	Homo sapiens	29.76318	0.000250438	49.528225	5	5	17.90807333	16.71027667	1.197796667	2.293890725	Up	0.010787073	0.051666059
Q9Y3A4	RRP7A	Ribosomal RNA-processing protein 7 homolog A	Homo sapiens	32.33405	0.001197844	36.275425	1	1	15.58328667	10.9898	4.593486667	24.14222379	Up	0.01078876	0.051666059
Q5W111	SPRYD7	SPRY domain-containing protein 7	Homo sapiens	21.66578	0.000250438	47.51002	9	9	18.83744	17.68379	1.15365	2.224760445	Up	0.010799165	0.051667191
P15085	CPA1	Carboxypeptidase A1	Homo sapiens	47.14027	0.001197844	38.14112	1	1	21.60573	19.06343667	2.542293333	5.825142462	Up	0.010813515	0.05168718
Q14692	BMS1	Ribosome biogenesis protein BMS1 homolog	Homo sapiens	145.80718	0.000250438	51.199078	16	16	18.09697	16.88709667	1.209873333	2.313173265	Up	0.01082558	0.051696212
Q14642	INPP5A	Inositol polyphosphate-5-phosphatase A	Homo sapiens	47.81952	0.000250438	50.87197	12	12	17.56927	18.65521667	-1.085946667	0.471083052	Down	0.010858179	0.0518032
P00505	GOT2	Aspartate aminotransferase, mitochondrial	Homo sapiens	47.51765	0.000250438	51.718628	24	24	18.61583	20.73185333	-2.116023333	0.230681892	Down	0.010871393	0.051817588
P49419	ALDH7A1	Alpha-aminoadipic semialdehyde dehydrogenase	Homo sapiens	58.48715	0.000250438	51.673344	18	18	20.02763	19.37584333	0.651786667	1.571112694	Up	0.010907859	0.051826471
O95980	RECK	Reversion-inducing cysteine-rich protein with Kazal motifs	Homo sapiens	106.45734	0.000250438	48.417973	26	26	18.97195	22.09069667	-3.118746667	0.115123426	Down	0.01090809	0.051826471
Q7Z569	BRAP	BRCA1-associated protein	Homo sapiens	67.30457	0.000250438	51.95217	4	4	15.72606	14.66830333	1.057756667	2.081692055	Up	0.010908867	0.051826471
Q13216	ERCC8	DNA excision repair protein ERCC-8	Homo sapiens	44.05525	0.001046901	42.62857	1	1	14.05335667	11.42115333	2.632203333	6.199721174	Up	0.010924339	0.051826471
O75935	DCTN3	Dynactin subunit 3	Homo sapiens	21.11941	0.000250438	49.724506	8	8	20.75173333	19.65832667	1.093406667	2.133772945	Up	0.010942078	0.051826471
P36551	CPOX	Oxygen-dependent coproporphyrinogen-III oxidase, mitochondrial	Homo sapiens	50.15195	0.000250438	49.126274	11	11	18.18568333	18.92090333	-0.73522	0.600726412	Down	0.010942665	0.051826471
Q15434	RBMS2	RNA-binding motif, single-stranded-interacting protein 2	Homo sapiens	43.95861	0.000250438	48.35985	4	2	18.57974333	17.09046	1.489283333	2.807494767	Up	0.010944657	0.051826471
P54687	BCAT1	Branched-chain-amino-acid aminotransferase, cytosolic	Homo sapiens	42.96615	0.000250438	52.284813	19	19	21.19105333	19.93908	1.251973333	2.381669676	Up	0.010967971	0.051888509
P25098	GRK2	Beta-adrenergic receptor kinase 1	Homo sapiens	79.5736	0.000250438	50.887024	10	6	18.34688333	17.16480667	1.182076667	2.269031546	Up	0.011011269	0.051989997
Q96EK7	FAM120B	Constitutive coactivator of peroxisome proliferator-activated receptor gamma	Homo sapiens	103.78335	0.000250438	45.74136	16	16	17.91273667	17.15069	0.762046667	1.695894785	Up	0.011035825	0.051989997
Q8N9N7	LRRC57	Leucine-rich repeat-containing protein 57	Homo sapiens	26.75418	0.000250438	46.80609	4	4	16.64188667	18.28024	-1.638353333	0.321222903	Down	0.011038657	0.051989997
Q04724	TLE1	Transducin-like enhancer protein 1	Homo sapiens	83.20082	0.000250438	52.005642	8	1	22.23262333	20.39709667	1.835526667	3.569016736	Up	0.011039753	0.051989997
Q969Q0	RPL36AL	Ribosomal protein eL42-like	Homo sapiens	12.46883	0.001197844	39.434296	1	1	20.51805667	18.65260333	1.865453333	3.643824141	Up	0.011040584	0.051989997
P62249	RPS16	Small ribosomal subunit protein uS9	Homo sapiens	16.44531	0.000250438	47.377724	14	14	24.34109	22.97318333	1.367906667	2.580958004	Up	0.011059492	0.051999668
Q9UH62	ARMCX3	Armadillo repeat-containing X-linked protein 3	Homo sapiens	42.50061	0.000250438	53.40472	12	12	19.08688667	17.62212	1.464766667	2.760188253	Up	0.011063106	0.051999668
Q13308	PTK7	Inactive tyrosine-protein kinase 7	Homo sapiens	118.39163	0.000250438	52.513702	49	49	21.15676	23.48986	-2.3331	0.198457226	Down	0.011108316	0.052136066
P49795	RGS19	Regulator of G-protein signaling 19	Homo sapiens	24.63564	0.001046901	42.314247	3	3	15.66283333	17.63232333	-1.96949	0.255343281	Down	0.011128296	0.052136066
O60701	UGDH	UDP-glucose 6-dehydrogenase	Homo sapiens	55.02408	0.000250438	52.809513	35	35	22.75096	21.28294	1.46802	2.766419608	Up	0.011135457	0.052136066
P12107	COL11A1	Collagen alpha-1(XI) chain	Homo sapiens	181.06483	0.000250438	48.63483	40	40	18.19872667	21.63111667	-3.43239	0.092629145	Down	0.011136437	0.052136066
Q8WVM7	STAG1	Cohesin subunit SA-1	Homo sapiens	144.4273	0.000250438	46.404644	6	6	17.23949333	16.02042333	1.21907	2.32796602	Up	0.011145344	0.052136066
Q9H2U1	DHX36	ATP-dependent DNA/RNA helicase DHX36	Homo sapiens	114.76013	0.000250438	55.23384	27	27	18.91441333	17.08353	1.830883333	3.557548274	Up	0.011155791	0.052136066
P29323	EPHB2	Ephrin type-B receptor 2	Homo sapiens	117.49266	0.000250438	52.41673	29	24	19.95588667	22.63531333	-2.679426667	0.156103342	Down	0.011163952	0.052136066
P07737	PFN1	Profilin-1	Homo sapiens	15.05423	0.000250438	51.737923	12	12	24.85390333	24.22432667	0.629576667	1.547110955	Up	0.011179096	0.052158847
P35555	FBN1	Fibrillin-1	Homo sapiens	312.29751	0.000250438	55.198853	108	108	20.31737667	23.49761	-3.180233333	0.110320031	Down	0.011199571	0.052205072
P47895	ALDH1A3	Retinaldehyde dehydrogenase 3	Homo sapiens	56.10847	0.000250438	51.82164	32	28	20.75898	19.33472667	1.424253333	2.683755669	Up	0.011209552	0.052205072
P36941	LTBR	Tumor necrosis factor receptor superfamily member 3	Homo sapiens	46.70907	0.000250438	46.990532	3	3	15.65346667	17.52254333	-1.869076667	0.27374857	Down	0.011221446	0.05221261
Q9UQ03	CORO2B	Coronin-2B	Homo sapiens	54.95342	0.000250438	51.340004	11	11	18.18284667	17.44003667	0.74281	1.673432083	Up	0.011260721	0.052278909
Q9NRW3	APOBEC3C	DNA dC->dU-editing enzyme APOBEC-3C	Homo sapiens	22.82588	0.000250438	48.163414	7	7	20.06581333	18.96535	1.100463333	2.144235453	Up	0.011264312	0.052278909
Q2TAL8	QRICH1	Transcriptional regulator QRICH1	Homo sapiens	86.43565	0.000250438	45.635445	8	8	16.67244	15.88255667	0.789883333	1.728934643	Up	0.011266563	0.052278909
Q96B96	LDAF1	Lipid droplet assembly factor 1	Homo sapiens	17.52185	0.001197844	40.22495	1	1	19.88479667	18.92101	0.963786667	1.95042249	Up	0.011294114	0.052358936
Q6UXH9	PAMR1	Inactive serine protease PAMR1	Homo sapiens	80.19879	0.000250438	49.273342	18	18	17.10080667	20.56439	-3.463583333	0.090647853	Down	0.011306025	0.052366377
Q13627	DYRK1A	Dual specificity tyrosine-phosphorylation-regulated kinase 1A	Homo sapiens	85.58379	0.002761886	32.984756	1	1	15.68368333	10.9898	4.693883333	25.88211005	Up	0.011327616	0.052418594
Q86XZ4	SPATS2	Spermatogenesis-associated serine-rich protein 2	Homo sapiens	59.54466	0.000250438	49.02417	6	6	17.78552667	16.26039	1.525136667	2.878139794	Up	0.01135716	0.052487264
P40429	RPL13A	Large ribosomal subunit protein uL13	Homo sapiens	23.57724	0.000250438	51.138767	14	8	23.57365667	22.29265333	1.281003333	2.430079198	Up	0.011363116	0.052487264
Q15758	SLC1A5	Neutral amino acid transporter B(0)	Homo sapiens	56.59833	0.000250438	53.31108	18	18	21.72687	24.36740333	-2.640533333	0.160368941	Down	0.011379188	0.052489047
P55011	SLC12A2	Solute carrier family 12 member 2	Homo sapiens	131.44711	0.000885936	42.922134	12	11	16.31859333	17.89726	-1.578666667	0.334791158	Down	0.011387033	0.052489047
Q9P121	NTM	Neurotrimin	Homo sapiens	37.97147	0.000250438	50.528973	10	7	17.47184	20.84052667	-3.368686667	0.096810902	Down	0.011394493	0.052489047
P07942	LAMB1	Laminin subunit beta-1	Homo sapiens	198.03836	0.000250438	52.115307	78	78	19.79621	25.14609667	-5.349886667	0.024520179	Down	0.011439802	0.052650032
Q01970	PLCB3	1-phosphatidylinositol 4,5-bisphosphate phosphodiesterase beta-3	Homo sapiens	138.799	0.000250438	52.136696	13	13	17.49731	18.90578	-1.40847	0.376710983	Down	0.011450417	0.052651193
P54819	AK2	Adenylate kinase 2, mitochondrial	Homo sapiens	26.47774	0.000250438	50.59656	8	8	16.30385	17.71721333	-1.413363333	0.375435419	Down	0.011470399	0.052695384
Q9UDY4	DNAJB4	DnaJ homolog subfamily B member 4	Homo sapiens	37.80682	0.000250438	52.814903	9	9	19.71039	18.83203667	0.878353333	1.838275928	Up	0.011489434	0.052735152
P80108	GPLD1	Phosphatidylinositol-glycan-specific phospholipase D	Homo sapiens	92.33644	0.001197844	38.779694	1	1	21.56207	19.49211	2.06996	4.198750319	Up	0.011506626	0.052766398
Q92508	PIEZO1	Piezo-type mechanosensitive ion channel component 1	Homo sapiens	286.78964	0.000250438	50.08565	11	11	17.60148	19.13698333	-1.535503333	0.344958967	Down	0.011552364	0.052928368
Q96C24	SYTL4	Synaptotagmin-like protein 4	Homo sapiens	76.02353	0.000670841	44.357857	2	2	17.20417667	18.49005333	-1.285876667	0.410121515	Down	0.011570931	0.052959947
Q9Y4W2	LAS1L	Ribosomal biogenesis protein LAS1L	Homo sapiens	83.06487	0.000250438	52.543095	26	26	18.50307667	16.93685333	1.566223333	2.961284976	Up	0.011580103	0.052959947
Q99426	TBCB	Tubulin-folding cofactor B	Homo sapiens	27.32552	0.000250438	47.41816	13	13	19.66308667	18.69066	0.972426667	1.96213821	Up	0.011604901	0.052983542
O43172	PRPF4	U4/U6 small nuclear ribonucleoprotein Prp4	Homo sapiens	58.44918	0.000250438	50.64589	20	20	19.93816667	17.71265333	2.225513333	4.676772767	Up	0.011606117	0.052983542
P20020	ATP2B1	Plasma membrane calcium-transporting ATPase 1	Homo sapiens	134.68477	0.000250438	51.11265	25	23	18.59081	20.65141667	-2.060606667	0.239715206	Down	0.011654915	0.053158549
P60510	PPP4C	Serine/threonine-protein phosphatase 4 catalytic subunit	Homo sapiens	35.07992	0.000250438	52.474365	6	6	18.57169	17.38513333	1.186556667	2.276088519	Up	0.011669875	0.053179043
P04066	FUCA1	Tissue alpha-L-fucosidase	Homo sapiens	53.68885	0.000250438	50.028778	5	5	18.40148	19.68652333	-1.285043333	0.410358479	Down	0.011751505	0.053503044
Q96SB4	SRPK1	SRSF protein kinase 1	Homo sapiens	74.32477	0.000250438	52.682316	15	15	18.97463	17.36887333	1.605756667	3.043553375	Up	0.011769621	0.053537552
Q9Y2P8	RCL1	RNA 3'-terminal phosphate cyclase-like protein	Homo sapiens	40.84262	0.000250438	48.544857	10	10	18.68601333	15.70353	2.982483333	7.903454272	Up	0.011786036	0.053564266
Q16698	DECR1	2,4-dienoyl-CoA reductase [(3E)-enoyl-CoA-producing], mitochondrial	Homo sapiens	36.0677	0.000250438	51.74797	8	8	17.84663667	18.71511333	-0.868476667	0.547724885	Down	0.011798671	0.053573767
O75084	FZD7	Frizzled-7	Homo sapiens	63.62012	0	56.3292	10	6	18.20286667	21.02522667	-2.82236	0.141379025	Down	0.011826876	0.053653888
Q9BZE4	GTPBP4	GTP-binding protein 4	Homo sapiens	73.96449	0.000250438	55.529415	27	27	19.90976333	17.50940667	2.400356667	5.279336653	Up	0.011864625	0.053760924
Q7Z478	DHX29	ATP-dependent RNA helicase DHX29	Homo sapiens	155.23564	0.000250438	54.082863	38	38	19.67184333	18.28317333	1.38867	2.618371855	Up	0.011871631	0.053760924
P50395	GDI2	Rab GDP dissociation inhibitor beta	Homo sapiens	50.66324	0.000250438	52.142334	37	26	20.63566	22.78579	-2.15013	0.225292314	Down	0.01188337	0.053766166
Q9HAV4	XPO5	Exportin-5	Homo sapiens	136.31118	0.000250438	53.184895	41	41	18.35996667	17.33898667	1.02098	2.029296961	Up	0.011894583	0.05376902
Q05397	PTK2	Focal adhesion kinase 1	Homo sapiens	119.23301	0.000250438	47.499565	7	7	21.25515333	20.65464333	0.60051	1.516252475	Up	0.011928522	0.053861991
P49189	ALDH9A1	4-trimethylaminobutyraldehyde dehydrogenase	Homo sapiens	53.8019	0.000250438	52.37609	26	26	21.70948	20.59592	1.11356	2.163789266	Up	0.011936979	0.053861991
P38117	ETFB	Electron transfer flavoprotein subunit beta	Homo sapiens	27.8436	0.000250438	53.824318	12	12	19.60556333	19.11671333	0.48885	1.403325812	Up	0.011951429	0.053861991
P98160	HSPG2	Basement membrane-specific heparan sulfate proteoglycan core protein	Homo sapiens	468.82998	0	56.29718	200	200	21.1114	26.24932	-5.13792	0.028400891	Down	0.011959499	0.053861991
O75695	RP2	Protein XRP2	Homo sapiens	39.64106	0.000250438	53.856354	7	7	17.93678333	20.35170333	-2.41492	0.187515271	Down	0.011980396	0.053861991
O75153	CLUH	Clustered mitochondria protein homolog	Homo sapiens	146.66981	0.000250438	53.096264	26	26	19.20222667	17.49203	1.710196667	3.272054247	Up	0.012002223	0.053861991
O60934	NBN	Nibrin	Homo sapiens	84.95903	0.000250438	50.18738	12	12	17.79737333	17.19726	0.600113333	1.515835641	Up	0.012015563	0.053861991
Q9NZ08	ERAP1	Endoplasmic reticulum aminopeptidase 1	Homo sapiens	107.2348	0.000250438	50.03444	19	19	18.28575333	19.38454333	-1.09879	0.466907931	Down	0.012028477	0.053861991
P08567	PLEK	Pleckstrin	Homo sapiens	40.12485	0.000250438	47.098583	6	6	19.38410333	15.80856667	3.575536667	11.92185368	Up	0.012030972	0.053861991
P58166	INHBE	Inhibin beta E chain	Homo sapiens	38.56136	0.000250438	48.1766	4	4	15.97374333	17.66351333	-1.68977	0.309976339	Down	0.012033517	0.053861991
Q9UJX3	ANAPC7	Anaphase-promoting complex subunit 7	Homo sapiens	63.13313	0.000250438	49.9305	18	18	18.84318	17.53145333	1.311726667	2.482384625	Up	0.012040027	0.053861991
Q86U42	PABPN1	Polyadenylate-binding protein 2	Homo sapiens	32.74907	0.000250438	49.54276	3	3	18.23495667	16.69574667	1.53921	2.90635312	Up	0.012042358	0.053861991
P30825	SLC7A1	High affinity cationic amino acid transporter 1	Homo sapiens	67.63836	0.000250438	46.68554	6	5	19.52196	21.70756667	-2.185606667	0.219819813	Down	0.01205751	0.053882331
Q14152	EIF3A	Eukaryotic translation initiation factor 3 subunit A	Homo sapiens	166.56937	0.000250438	53.770775	82	82	22.45703333	21.17198667	1.285046667	2.436899352	Up	0.012087139	0.053967271
Q9UK73	FEM1B	Protein fem-1 homolog B	Homo sapiens	70.2642	0.000487686	45.081844	4	4	14.43670333	12.97838	1.458323333	2.747888248	Up	0.012114673	0.054042716
P01266	TG	Thyroglobulin	Homo sapiens	304.79026	0.000250438	45.923424	7	7	20.80193333	20.20442	0.597513333	1.513106288	Up	0.012170054	0.054203073
P17948	FLT1	Vascular endothelial growth factor receptor 1	Homo sapiens	150.76864	0.000250438	50.458847	44	44	20.16865	25.62673333	-5.458083333	0.022748523	Down	0.012177514	0.054203073
Q96CC6	RHBDF1	Inactive rhomboid protein 1	Homo sapiens	97.40086	0.000250438	47.16596	7	7	15.51237333	18.36241333	-2.85004	0.138692339	Down	0.012187723	0.054203073
Q9Y2V7	COG6	Conserved oligomeric Golgi complex subunit 6	Homo sapiens	73.27898	0.000250438	50.438377	20	20	19.55569667	18.35514667	1.20055	2.298272716	Up	0.012211473	0.054203073
Q14839	CHD4	Chromodomain-helicase-DNA-binding protein 4	Homo sapiens	218.00455	0.000250438	55.58717	32	26	18.72724333	17.23825333	1.48899	2.806923996	Up	0.012219647	0.054203073
P15586	GNS	N-acetylglucosamine-6-sulfatase	Homo sapiens	62.08209	0.000250438	51.415413	13	13	20.50697333	20.67958333	-0.17261	0.887236117	Down	0.012220185	0.054203073
Q9UKF6	CPSF3	Cleavage and polyadenylation specificity factor subunit 3	Homo sapiens	77.486	0.000250438	53.531498	15	15	18.03796	16.18068667	1.857273333	3.623222324	Up	0.012231573	0.054203073
Q8NB49	ATP11C	Phospholipid-transporting ATPase IG	Homo sapiens	129.47717	0.000250438	49.93724	9	9	16.8329	17.89184	-1.05894	0.479984592	Down	0.012244119	0.054203073
Q9Y316	MEMO1	Protein MEMO1	Homo sapiens	33.73315	0.000250438	48.9185	17	17	19.86107333	18.20274	1.658333333	3.156516589	Up	0.012246708	0.054203073
P62195	PSMC5	26S proteasome regulatory subunit 8	Homo sapiens	45.626	0	58.24905	28	27	22.26407	20.85367667	1.410393333	2.658096227	Up	0.012258116	0.054203073
P42830	CXCL5	C-X-C motif chemokine 5	Homo sapiens	11.97226	0.000250438	50.81516	4	3	15.92128	19.97109333	-4.049813333	0.060378832	Down	0.012267966	0.054203073
Q96CN7	ISOC1	Isochorismatase domain-containing protein 1	Homo sapiens	32.23672	0.000250438	51.68683	6	6	18.04863667	18.69267667	-0.64404	0.639918464	Down	0.01229056	0.054255722
Q08J23	NSUN2	RNA cytosine C(5)-methyltransferase NSUN2	Homo sapiens	86.4707	0.000250438	48.569447	34	34	19.79539667	17.36902	2.426376667	5.375416963	Up	0.012318111	0.05431983
Q9NRG9	AAAS	Aladin	Homo sapiens	59.57415	0.002178649	34.042484	1	1	14.3864	10.9898	3.3966	10.5312151	Up	0.012326464	0.05431983
O43488	AKR7A2	Aflatoxin B1 aldehyde reductase member 2	Homo sapiens	39.58897	0.000250438	47.47062	10	10	19.8851	18.68028	1.20482	2.305085078	Up	0.012417033	0.054671531
Q8IVF2	AHNAK2	Protein AHNAK2	Homo sapiens	616.62934	0.000250438	49.46899	5	5	17.19865333	18.57717333	-1.37852	0.384613151	Down	0.012444841	0.054746524
Q8IZP0	ABI1	Abl interactor 1	Homo sapiens	55.08084	0.000250438	47.182133	14	10	17.89643	18.99133	-1.0949	0.468168574	Down	0.012497194	0.054929274
O15344	MID1	E3 ubiquitin-protein ligase Midline-1	Homo sapiens	75.25068	0.000250438	46.53906	9	9	18.09399	17.52199	0.572	1.486582984	Up	0.012522464	0.054953246
Q8NAV1	PRPF38A	Pre-mRNA-splicing factor 38A	Homo sapiens	37.47651	0.000250438	52.644295	10	10	19.51582333	17.08367667	2.432146667	5.396958773	Up	0.012526378	0.054953246
Q9BVJ7	DUSP23	Dual specificity protein phosphatase 23	Homo sapiens	16.58814	0.000250438	47.776638	9	9	18.32329333	17.08165333	1.24164	2.364671863	Up	0.012535094	0.054953246
Q9H0X9	OSBPL5	Oxysterol-binding protein-related protein 5	Homo sapiens	98.61649	0.000250438	52.606926	18	16	18.21376	16.31327	1.90049	3.733399771	Up	0.012557649	0.054959212
P36507	MAP2K2	Dual specificity mitogen-activated protein kinase kinase 2	Homo sapiens	44.42412	0.000250438	50.380905	20	12	20.87998	20.03706	0.84292	1.793676854	Up	0.012558088	0.054959212
Q02790	FKBP4	Peptidyl-prolyl cis-trans isomerase FKBP4	Homo sapiens	51.80456	0.000250438	49.94898	24	24	19.59117333	18.49697	1.094203333	2.134951555	Up	0.012573854	0.054980853
Q9NVA2	SEPTIN11	Septin-11	Homo sapiens	49.39825	0.000250438	51.34172	24	11	22.00594	20.82635333	1.179586667	2.265118719	Up	0.012628933	0.055127697
P35080	PFN2	Profilin-2	Homo sapiens	15.04623	0.000250438	49.498016	7	7	20.98733	19.96211	1.02522	2.035269724	Up	0.012629136	0.055127697
Q9BWJ5	SF3B5	Splicing factor 3B subunit 5	Homo sapiens	10.13536	0.000250438	48.561615	6	6	17.41359333	16.28039	1.133203333	2.1934523	Up	0.012718289	0.055448818
O95864	FADS2	Acyl-CoA 6-desaturase	Homo sapiens	52.25937	0.000250438	51.87648	7	7	19.53816	18.51861	1.01955	2.027286517	Up	0.012724527	0.055448818
P84090	ERH	Enhancer of rudimentary homolog	Homo sapiens	12.25893	0.000250438	47.66749	4	4	20.13042667	17.48822667	2.6422	6.242829221	Up	0.012741882	0.055452898
O00115	DNASE2	Deoxyribonuclease-2-alpha	Homo sapiens	39.58084	0.000250438	47.86819	3	3	17.25933333	18.70530333	-1.44597	0.367045291	Down	0.012759116	0.055452898
O76061	STC2	Stanniocalcin-2	Homo sapiens	33.24856	0.000250438	50.82002	5	5	18.90252333	22.85641667	-3.953893333	0.064529679	Down	0.012761564	0.055452898
Q5TAQ9	DCAF8	DDB1- and CUL4-associated factor 8	Homo sapiens	66.85225	0.000670841	43.264957	9	9	18.70825	17.75840667	0.949843333	1.931662881	Up	0.012769118	0.055452898
P00451	F8	Coagulation factor VIII	Homo sapiens	267.00938	0.000250438	46.109905	3	3	20.03696333	17.30190667	2.735056667	6.657851382	Up	0.012788633	0.055454816
P28070	PSMB4	Proteasome subunit beta type-4	Homo sapiens	29.20423	0.000250438	51.239296	8	8	22.01068	22.51864667	-0.507966667	0.703212847	Down	0.012791388	0.055454816
Q8IXT5	RBM12B	RNA-binding protein 12B	Homo sapiens	118.1028	0.000250438	50.38565	1	1	17.18867	14.58217667	2.606493333	6.090215732	Up	0.012847287	0.055619777
Q6ZMZ3	SYNE3	Nesprin-3	Homo sapiens	112.21648	0.000250438	48.762447	9	9	17.39866667	15.49044	1.908226667	3.753474461	Up	0.012851332	0.055619777
O15031	PLXNB2	Plexin-B2	Homo sapiens	205.12721	0.000250438	50.25542	59	57	19.16005667	21.21762333	-2.057566667	0.240220859	Down	0.012941895	0.05596406
P08172	CHRM2	Muscarinic acetylcholine receptor M2	Homo sapiens	51.71505	0.000250438	46.115253	2	2	15.19952	17.89313	-2.69361	0.154576188	Down	0.013021501	0.056260414
Q658P3	STEAP3	Metalloreductase STEAP3	Homo sapiens	54.60064	0	57.35423	8	8	18.10876	19.20662	-1.09786	0.467209009	Down	0.013047267	0.056298496
O95159	ZFPL1	Zinc finger protein-like 1	Homo sapiens	34.11399	0.000250438	51.152264	8	8	20.02413	17.40742	2.61671	6.133497604	Up	0.013052475	0.056298496
P49674	CSNK1E	Casein kinase I isoform epsilon	Homo sapiens	47.31508	0.000250438	52.586853	7	2	18.59959333	17.86477	0.734823333	1.664193666	Up	0.013101752	0.056463108
Q8TDQ7	GNPDA2	Glucosamine-6-phosphate isomerase 2	Homo sapiens	31.08467	0.000250438	48.942303	7	7	17.35731333	19.12926	-1.771946667	0.29281337	Down	0.013127165	0.056509221
Q01469	FABP5	Fatty acid-binding protein 5	Homo sapiens	15.16443	0.000250438	48.374886	9	8	17.4602	19.80518667	-2.344986667	0.196828813	Down	0.013137413	0.056509221
Q8IX04	UEVLD	Ubiquitin-conjugating enzyme E2 variant 3	Homo sapiens	52.26402	0.000250438	52.299194	9	9	17.09113667	17.81278667	-0.72165	0.606403506	Down	0.013145817	0.056509221
P60228	EIF3E	Eukaryotic translation initiation factor 3 subunit E	Homo sapiens	52.22081	0.000250438	53.152336	27	27	21.62142667	20.36491	1.256516667	2.389181849	Up	0.013157446	0.056511398
Q9H2M9	RAB3GAP2	Rab3 GTPase-activating protein non-catalytic subunit	Homo sapiens	155.98477	0.000250438	53.384663	38	38	20.32179667	18.94971	1.372086667	2.588446799	Up	0.013175176	0.056539754
Q15048	LRRC14	Leucine-rich repeat-containing protein 14	Homo sapiens	54.51327	0.001046901	42.485115	4	4	17.02545	16.37552	0.64993	1.569092061	Up	0.013214688	0.056620546
Q6NYC1	JMJD6	Bifunctional arginine demethylase and lysyl-hydroxylase JMJD6	Homo sapiens	46.462	0.000250438	51.107044	14	14	19.42423	17.62877667	1.795453333	3.471245335	Up	0.01321629	0.056620546
Q6DD88	ATL3	Atlastin-3	Homo sapiens	60.54198	0.000250438	51.62156	22	22	20.99641667	20.21060333	0.785813333	1.724064003	Up	0.013244973	0.056632376
Q9NTJ3	SMC4	Structural maintenance of chromosomes protein 4	Homo sapiens	147.182	0.000250438	50.74203	28	28	15.64572	14.55274333	1.092976667	2.133137061	Up	0.01325612	0.056632376
Q12791	KCNMA1	Calcium-activated potassium channel subunit alpha-1	Homo sapiens	137.55952	0.000670841	43.284718	2	2	17.08753	18.63119667	-1.543666667	0.343012566	Down	0.01325683	0.056632376
Q9Y693	LHFPL6	LHFPL tetraspan subfamily member 6 protein	Homo sapiens	21.5983	0.000250438	49.470062	5	5	15.96631	19.06074333	-3.094433333	0.117080009	Down	0.013263635	0.056632376
P26022	PTX3	Pentraxin-related protein PTX3	Homo sapiens	41.9756	0.000250438	50.191807	24	24	20.68818	26.57231333	-5.884133333	0.016931653	Down	0.013290614	0.05664729
Q86UX7	FERMT3	Fermitin family homolog 3	Homo sapiens	75.9528	0.000250438	53.362923	28	28	23.03691333	20.60516	2.431753333	5.395487558	Up	0.013313281	0.05664729
P51812	RPS6KA3	Ribosomal protein S6 kinase alpha-3	Homo sapiens	83.73598	0.000250438	51.50888	29	17	20.21154333	18.61374333	1.5978	3.026813951	Up	0.01331499	0.05664729
O00422	SAP18	Histone deacetylase complex subunit SAP18	Homo sapiens	17.56107	0.000250438	46.524593	8	8	20.09275667	17.78125667	2.3115	4.96398928	Up	0.013316593	0.05664729
P41250	GARS1	Glycine--tRNA ligase	Homo sapiens	83.16557	0.000250438	50.164314	36	36	22.68468667	21.83418	0.850506667	1.803134065	Up	0.013322872	0.05664729
P46781	RPS9	Small ribosomal subunit protein uS4	Homo sapiens	22.59143	0.000250438	49.57239	19	19	25.13691	23.70730333	1.429606667	2.69373264	Up	0.013343482	0.056666911
P05198	EIF2S1	Eukaryotic translation initiation factor 2 subunit 1	Homo sapiens	36.11216	0.000250438	48.232822	23	23	21.80278	20.07462	1.72816	3.313050054	Up	0.013360715	0.056666911
Q13889	GTF2H3	General transcription factor IIH subunit 3	Homo sapiens	34.37805	0.000250438	48.002953	5	5	17.35512	15.52832	1.8268	3.5474934	Up	0.013360945	0.056666911
P51580	TPMT	Thiopurine S-methyltransferase	Homo sapiens	28.1803	0.000250438	52.737873	8	8	18.56124333	17.52141667	1.039826667	2.055980622	Up	0.013403604	0.056800429
P06730	EIF4E	Eukaryotic translation initiation factor 4E	Homo sapiens	25.09725	0.000250438	48.91354	9	8	21.15052667	19.17946	1.971066667	3.920578826	Up	0.013425806	0.056820018
O15160	POLR1C	DNA-directed RNA polymerases I and III subunit RPAC1	Homo sapiens	39.2497	0.000250438	47.128067	11	11	19.72599667	17.93233333	1.793663333	3.466941116	Up	0.013451115	0.056820018
P13797	PLS3	Plastin-3	Homo sapiens	70.81102	0.000250438	55.44827	43	34	20.26674333	22.51927333	-2.25253	0.209855765	Down	0.013452762	0.056820018
Q9P2C4	TMEM181	Transmembrane protein 181	Homo sapiens	55.01455	0.000487686	45.370754	3	3	17.94700333	16.92315667	1.023846667	2.033333227	Up	0.013458779	0.056820018
Q92538	GBF1	Golgi-specific brefeldin A-resistance guanine nucleotide exchange factor 1	Homo sapiens	206.57402	0.000250438	52.622654	57	57	20.84752333	19.38315	1.464373333	2.759435824	Up	0.013464141	0.056820018
O60749	SNX2	Sorting nexin-2	Homo sapiens	58.4711	0.000250438	50.50675	22	20	20.18946333	19.27928333	0.91018	1.879279955	Up	0.013526988	0.057037863
P51805	PLXNA3	Plexin-A3	Homo sapiens	207.71686	0.000250438	50.450474	11	11	16.36645333	16.94129667	-0.574843333	0.671359152	Down	0.01356054	0.057131926
Q9BXN1	ASPN	Asporin	Homo sapiens	43.41717	0.000250438	46.593487	6	6	19.96921333	19.04074	0.928473333	1.90326089	Up	0.013595844	0.057230542
Q14534	SQLE	Squalene monooxygenase	Homo sapiens	63.9231	0.000670841	43.505222	2	2	17.04561333	16.11578667	0.929826667	1.905047099	Up	0.013606799	0.057230542
P31939	ATIC	Bifunctional purine biosynthesis protein ATIC	Homo sapiens	64.61587	0.000250438	54.069897	37	37	21.79747333	20.15399333	1.64348	3.124185247	Up	0.013618805	0.057230542
P21399	ACO1	Cytoplasmic aconitate hydratase	Homo sapiens	98.39887	0	57.17137	46	45	21.93052	20.43570667	1.494813333	2.818276837	Up	0.013629001	0.057230542
P62847	RPS24	Small ribosomal subunit protein eS24	Homo sapiens	15.42319	0.000670841	44.461094	5	5	22.85534667	21.39853333	1.456813333	2.745013669	Up	0.013696369	0.057465938
Q9BT40	INPP5K	Inositol polyphosphate 5-phosphatase K	Homo sapiens	51.09033	0.000250438	50.163727	8	8	18.5761	17.71824333	0.857856667	1.812343809	Up	0.013717603	0.057472669
Q9UK41	VPS28	Vacuolar protein sorting-associated protein 28 homolog	Homo sapiens	25.42516	0.000250438	47.57516	9	9	18.16202667	19.94447	-1.782443333	0.290690669	Down	0.013720596	0.057472669
Q13510	ASAH1	Acid ceramidase	Homo sapiens	44.65964	0.000250438	47.4163	12	12	18.05865	19.09318	-1.03453	0.488174892	Down	0.013790538	0.057714688
Q8N1F7	NUP93	Nuclear pore complex protein Nup93	Homo sapiens	93.48828	0.000250438	54.975853	25	25	18.78747333	18.25268667	0.534786667	1.448727913	Up	0.013801092	0.057714688
O95633	FSTL3	Follistatin-related protein 3	Homo sapiens	27.66346	0.000250438	51.201153	7	7	17.09442333	20.16753333	-3.07311	0.118823327	Down	0.013841649	0.057832259
Q9BY44	EIF2A	Eukaryotic translation initiation factor 2A	Homo sapiens	64.99011	0.000250438	51.65488	22	22	20.03509667	18.79589	1.239206667	2.360686832	Up	0.01385197	0.057832259
O14494	PLPP1	Phospholipid phosphatase 1	Homo sapiens	32.15607	0.000250438	47.76924	4	4	17.36562667	19.7335	-2.367873333	0.193730991	Down	0.013899007	0.057980998
Q567U6	CCDC93	Coiled-coil domain-containing protein 93	Homo sapiens	73.19761	0	56.47012	15	15	18.10196333	17.33793667	0.764026667	1.698223882	Up	0.013924237	0.058002574
Q92599	SEPTIN8	Septin-8	Homo sapiens	55.75623	0.000250438	51.702106	8	8	18.66949	17.74965333	0.919836667	1.891901092	Up	0.01392701	0.058002574
P55263	ADK	Adenosine kinase	Homo sapiens	40.54543	0.000250438	50.6486	19	19	21.31092	19.54657333	1.764346667	3.397201205	Up	0.013941395	0.058014929
P22304	IDS	Iduronate 2-sulfatase	Homo sapiens	61.87301	0.001197844	39.317257	2	2	15.57464667	17.22473	-1.650083333	0.318621752	Down	0.013955623	0.058026612
Q96DG6	CMBL	Carboxymethylenebutenolidase homolog	Homo sapiens	28.04818	0.000250438	53.466507	8	8	19.45533	18.44410333	1.011226667	2.015624177	Up	0.013975815	0.058063053
Q9BUF5	TUBB6	Tubulin beta-6 chain	Homo sapiens	49.8571	0.000250438	47.853123	17	10	24.46169	22.60172667	1.859963333	3.629984363	Up	0.014026966	0.058112221
P68133	ACTA1	Actin, alpha skeletal muscle	Homo sapiens	42.05103	0.001197844	36.693943	1	1	24.54929	23.96169	0.5876	1.502744771	Up	0.014034954	0.058112221
P04792	HSPB1	Heat shock protein beta-1	Homo sapiens	22.78252	0.000250438	50.722412	16	16	22.68127333	21.00165333	1.67962	3.203435627	Up	0.014042655	0.058112221
Q96PU8	QKI	KH domain-containing RNA-binding protein QKI	Homo sapiens	37.67064	0.000250438	51.280087	9	9	18.03942	16.95130667	1.088113333	2.12595835	Up	0.014053279	0.058112221
Q3YEC7	RABL6	Rab-like protein 6	Homo sapiens	79.54877	0.000250438	46.59884	7	7	18.73812	18.19892	0.5392	1.453166487	Up	0.014054752	0.058112221
P61026	RAB10	Ras-related protein Rab-10	Homo sapiens	22.54093	0.000250438	45.7675	11	10	20.67285	21.58818333	-0.915333333	0.530221349	Down	0.014056272	0.058112221
P27658	COL8A1	Collagen alpha-1(VIII) chain	Homo sapiens	73.36409	0.000250438	48.95816	9	9	18.78839333	20.31790667	-1.529513333	0.346394197	Down	0.014074326	0.05812032
P62714	PPP2CB	Serine/threonine-protein phosphatase 2A catalytic subunit beta isoform	Homo sapiens	35.5751	0.000250438	50.950417	17	2	22.48738667	20.97142	1.515966667	2.859903894	Up	0.014081109	0.05812032
P28799	GRN	Progranulin	Homo sapiens	63.54445	0.000250438	48.19658	15	15	17.46962667	19.72944	-2.259813333	0.208798994	Down	0.01410119	0.058143928
A6NHR9	SMCHD1	Structural maintenance of chromosomes flexible hinge domain-containing protein 1	Homo sapiens	226.37357	0.000250438	54.358337	55	55	18.61992	17.01120667	1.608713333	3.049797245	Up	0.014109715	0.058143928
P19784	CSNK2A2	Casein kinase II subunit alpha'	Homo sapiens	41.21323	0.000250438	51.322147	15	15	19.37075	18.18775667	1.182993333	2.270473712	Up	0.014150651	0.058231545
Q9HAV7	GRPEL1	GrpE protein homolog 1, mitochondrial	Homo sapiens	24.27908	0.000670841	44.14481	4	4	16.03483	17.83423	-1.7994	0.287294046	Down	0.014160754	0.058231545
Q6ZS30	NBEAL1	Neurobeachin-like protein 1	Homo sapiens	307.23741	0.000250438	53.35322	21	21	17.23079333	16.71834	0.512453333	1.426473883	Up	0.014193315	0.058231545
O75886	STAM2	Signal transducing adapter molecule 2	Homo sapiens	58.16424	0.000250438	47.229527	7	7	16.83146667	18.11682333	-1.285356667	0.410269364	Down	0.014193849	0.058231545
Q9H0S4	DDX47	Probable ATP-dependent RNA helicase DDX47	Homo sapiens	50.64654	0.000250438	50.918934	13	13	18.95642	16.75966333	2.196756667	4.584475433	Up	0.014196465	0.058231545
P23258	TUBG1	Tubulin gamma-1 chain	Homo sapiens	51.16992	0.000250438	53.53137	16	4	19.01887667	18.06339667	0.95548	1.939224727	Up	0.014199741	0.058231545
O95425	SVIL	Supervillin	Homo sapiens	247.74635	0.000250438	51.722595	38	38	20.05559667	18.87270667	1.18289	2.270311095	Up	0.01426033	0.058417265
O15269	SPTLC1	Serine palmitoyltransferase 1	Homo sapiens	52.74395	0.000670841	44.70186	10	10	18.42184667	17.53339333	0.888453333	1.851190458	Up	0.014272054	0.058417265
Q2NL82	TSR1	Pre-rRNA-processing protein TSR1 homolog	Homo sapiens	91.81003	0.000250438	47.50871	21	21	18.96992667	17.76692	1.203006667	2.302189621	Up	0.01427952	0.058417265
Q13107	USP4	Ubiquitin carboxyl-terminal hydrolase 4	Homo sapiens	108.56506	0.000250438	53.83547	24	21	19.52311333	18.12085	1.402263333	2.64315922	Up	0.014337602	0.058607688
Q14139	UBE4A	Ubiquitin conjugation factor E4 A	Homo sapiens	122.56052	0.000250438	52.535378	29	29	19.11116	17.21281667	1.898343333	3.727848767	Up	0.014431952	0.058937171
O15027	SEC16A	Protein transport protein Sec16A	Homo sapiens	251.89364	0.000250438	53.776066	28	28	19.44766333	18.43466333	1.013	2.018103268	Up	0.014449855	0.058937171
P49281	SLC11A2	Natural resistance-associated macrophage protein 2	Homo sapiens	62.26576	0.000250438	48.501728	5	5	18.76949667	19.92649	-1.156993333	0.448446152	Down	0.014458665	0.058937171
O75170	PPP6R2	Serine/threonine-protein phosphatase 6 regulatory subunit 2	Homo sapiens	104.94175	0.000250438	47.62155	4	4	17.40831	16.48957333	0.918736667	1.890459139	Up	0.014470826	0.058937171
Q9HAV0	GNB4	Guanine nucleotide-binding protein subunit beta-4	Homo sapiens	37.56718	0.000250438	45.851753	5	5	19.43647	20.86151333	-1.425043333	0.37240818	Down	0.014505185	0.058937171
P19447	ERCC3	General transcription and DNA repair factor IIH helicase subunit XPB	Homo sapiens	89.27769	0.000250438	51.469513	11	11	19.00861	17.23830333	1.770306667	3.411264606	Up	0.014505522	0.058937171
P54136	RARS1	Arginine--tRNA ligase, cytoplasmic	Homo sapiens	75.37898	0.000250438	53.781624	45	45	22.00812333	20.95262333	1.0555	2.078438414	Up	0.014513295	0.058937171
P99999	CYCS	Cytochrome c	Homo sapiens	11.74872	0.000250438	48.13079	5	5	17.44688	20.11825	-2.67137	0.156977533	Down	0.014519118	0.058937171
Q8N8U9	BMPER	BMP-binding endothelial regulator protein	Homo sapiens	75.99656	0.000250438	51.511208	19	19	17.80716333	20.05140333	-2.24424	0.211065107	Down	0.014529195	0.058937171
Q13200	PSMD2	26S proteasome non-ATPase regulatory subunit 2	Homo sapiens	100.19969	0.000250438	54.17484	57	57	21.28942667	20.43101	0.858416667	1.81304743	Up	0.014537115	0.058937171
Q9UH65	SWAP70	Switch-associated protein 70	Homo sapiens	68.99762	0.000250438	46.023037	2	2	17.32478667	18.22353333	-0.898746667	0.536352482	Down	0.014545801	0.058937171
Q9NR56	MBNL1	Muscleblind-like protein 1	Homo sapiens	41.81721	0.000250438	49.7765	10	4	19.38633333	17.63801	1.748323333	3.359678851	Up	0.014557652	0.058938192
Q04637	EIF4G1	Eukaryotic translation initiation factor 4 gamma 1	Homo sapiens	175.49102	0.000250438	49.888695	46	46	20.09194667	18.96053333	1.131413333	2.190732498	Up	0.014571417	0.058946952
Q9BTE1	DCTN5	Dynactin subunit 5	Homo sapiens	20.12651	0.000250438	48.687233	5	5	19.41451333	18.47835	0.936163333	1.913432931	Up	0.014590136	0.058975723
Q6P2E9	EDC4	Enhancer of mRNA-decapping protein 4	Homo sapiens	151.66123	0.000250438	52.447876	38	38	20.00748667	18.68047667	1.32701	2.508821799	Up	0.014605612	0.058991346
Q16610	ECM1	Extracellular matrix protein 1	Homo sapiens	60.67409	0.000250438	52.1804	23	23	19.72557667	22.97255	-3.246973333	0.105332801	Down	0.014618183	0.058995226
O00391	QSOX1	Sulfhydryl oxidase 1	Homo sapiens	82.57773	0.000250438	51.337807	46	46	20.97951333	25.38477333	-4.40526	0.047193762	Down	0.014701883	0.059254972
O43660	PLRG1	Pleiotropic regulator 1	Homo sapiens	57.19384	0.000250438	49.623825	14	14	18.34338667	16.99407667	1.34931	2.547902374	Up	0.014726386	0.059254972
O00232	PSMD12	26S proteasome non-ATPase regulatory subunit 12	Homo sapiens	52.9044	0.000250438	51.06112	29	29	21.50798667	20.59763333	0.910353333	1.879505756	Up	0.014737337	0.059254972
P43034	PAFAH1B1	Platelet-activating factor acetylhydrolase IB subunit beta	Homo sapiens	46.63796	0.000250438	48.71761	23	23	21.55247	20.81955667	0.732913333	1.66199188	Up	0.014743576	0.059254972
P29401	TKT	Transketolase	Homo sapiens	67.87763	0.000250438	53.41444	32	32	21.87901333	23.04309	-1.164076667	0.446249771	Down	0.014751983	0.059254972
P52597	HNRNPF	Heterogeneous nuclear ribonucleoprotein F	Homo sapiens	45.67185	0.000250438	51.76408	15	15	20.10815667	18.22325667	1.8849	3.693273236	Up	0.014752517	0.059254972
Q9NR45	NANS	Sialic acid synthase	Homo sapiens	40.3075	0.000250438	53.36139	17	17	20.81609667	18.61159667	2.2045	4.609147701	Up	0.014789862	0.059302957
Q92973	TNPO1	Transportin-1	Homo sapiens	102.35503	0.000250438	54.42157	32	25	21.09676	20.10804667	0.988713333	1.984414403	Up	0.014799115	0.059302957
P68871	HBB	Hemoglobin subunit beta	Homo sapiens	15.9984	0.000250438	51.234627	6	4	28.27810333	27.25669333	1.02141	2.02990189	Up	0.014799478	0.059302957
P55899	FCGRT	IgG receptor FcRn large subunit p51	Homo sapiens	39.74335	0.000670841	44.11918	5	5	16.96417667	18.41441333	-1.450236667	0.365961385	Down	0.014837055	0.059362777
Q9H6X2	ANTXR1	Anthrax toxin receptor 1	Homo sapiens	62.78897	0.000250438	51.998352	15	15	19.75809667	21.79810667	-2.04001	0.243162051	Down	0.014837773	0.059362777
P17980	PSMC3	26S proteasome regulatory subunit 6A	Homo sapiens	49.20353	0.000250438	52.782497	28	28	22.3795	20.77987333	1.599626667	3.030648776	Up	0.014885709	0.0595077
Q9H1C7	CYSTM1	Cysteine-rich and transmembrane domain-containing protein 1	Homo sapiens	10.63104	0.001591723	34.77074	2	2	17.21148333	18.01447333	-0.80299	0.573160066	Down	0.014914924	0.059577618
P02768	ALB	Albumin	Homo sapiens	69.36668	0.000250438	51.640255	42	42	27.64586333	28.71525667	-1.069393333	0.476519338	Down	0.014932421	0.059600651
P48067	SLC6A9	Sodium- and chloride-dependent glycine transporter 1	Homo sapiens	78.26035	0.000250438	52.62072	6	5	16.80677333	19.66594	-2.859166667	0.137817723	Down	0.014955771	0.059609966
O14495	PLPP3	Phospholipid phosphatase 3	Homo sapiens	35.11601	0.000250438	48.283813	6	6	17.16665667	19.04032333	-1.873666667	0.27287901	Down	0.01496869	0.059609966
P67870	CSNK2B	Casein kinase II subunit beta	Homo sapiens	24.94242	0.000250438	50.62132	7	7	19.63437667	18.31386	1.320516667	2.497555377	Up	0.01496995	0.059609966
O60244	MED14	Mediator of RNA polymerase II transcription subunit 14	Homo sapiens	160.60651	0.000250438	46.676075	10	10	17.91150667	16.80045667	1.11105	2.160027979	Up	0.014998433	0.059676614
Q7Z2X4	PID1	PTB-containing, cubilin and LRP1-interacting protein	Homo sapiens	28.27162	0.000250438	47.674515	3	3	17.44437333	16.78737333	0.657	1.576800348	Up	0.015036622	0.059748056
O60231	DHX16	Pre-mRNA-splicing factor ATP-dependent RNA helicase DHX16	Homo sapiens	119.26358	0.000250438	46.666214	20	20	19.38754	18.00403333	1.383506667	2.609017582	Up	0.015039906	0.059748056
Q08722	CD47	Leukocyte surface antigen CD47	Homo sapiens	35.21364	0.000250438	46.12885	3	3	19.74090667	22.32107667	-2.58017	0.167221239	Down	0.015099215	0.059915344
Q16563	SYPL1	Synaptophysin-like protein 1	Homo sapiens	28.56528	0.000670841	43.115936	2	2	18.744	20.48012333	-1.736123333	0.300175194	Down	0.0151056	0.059915344
P14209	CD99	CD99 antigen	Homo sapiens	18.84787	0.000250438	55.325573	3	3	17.08139667	20.29809333	-3.216696667	0.107566693	Down	0.015188338	0.060089722
Q14240	EIF4A2	Eukaryotic initiation factor 4A-II	Homo sapiens	46.40226	0.000250438	52.137352	10	10	20.48398667	18.68541	1.798576667	3.478768478	Up	0.015189274	0.060089722
P55010	EIF5	Eukaryotic translation initiation factor 5	Homo sapiens	49.22272	0	57.427853	17	17	20.05200333	19.10163667	0.950366667	1.932363713	Up	0.015193783	0.060089722
P15169	CPN1	Carboxypeptidase N catalytic chain	Homo sapiens	52.28623	0.000250438	49.45723	4	4	19.32471667	18.80328333	0.521433333	1.435380606	Up	0.015196869	0.060089722
A5YKK6	CNOT1	CCR4-NOT transcription complex subunit 1	Homo sapiens	266.93887	0.000250438	54.943012	61	61	19.10829667	18.10322	1.005076667	2.007050151	Up	0.0152409	0.060216962
O95479	H6PD	GDH/6PGL endoplasmic bifunctional protein	Homo sapiens	88.89268	0.000250438	52.26525	15	15	17.90535	18.24856333	-0.343213333	0.788283601	Down	0.015297128	0.060392158
P08670	VIM	Vimentin	Homo sapiens	53.65168	0.000250438	51.02318	61	51	25.80563	22.23903333	3.566596667	11.84820553	Up	0.015347675	0.060472731
Q96CX2	KCTD12	BTB/POZ domain-containing protein KCTD12	Homo sapiens	35.70078	0.000250438	49.123173	12	10	18.74320333	19.82284333	-1.07964	0.473146874	Down	0.015352138	0.060472731
Q7LGA3	HS2ST1	Heparan sulfate 2-O-sulfotransferase 1	Homo sapiens	41.88126	0.000250438	47.818005	6	6	18.14367667	17.35937333	0.784303333	1.722260452	Up	0.015382274	0.060472731
Q9P2E7	PCDH10	Protocadherin-10	Homo sapiens	112.93588	0.000250438	46.748623	17	17	15.91635333	18.14558667	-2.229233333	0.213272028	Down	0.015389825	0.060472731
Q5RKV6	EXOSC6	Exosome complex component MTR3	Homo sapiens	28.23514	0.000250438	50.57274	8	8	19.37714667	17.81259	1.564556667	2.957865941	Up	0.015392319	0.060472731
Q9BYI3	HYCC1	Hyccin	Homo sapiens	57.62542	0.000250438	47.284103	6	5	17.68732333	18.78954667	-1.102223333	0.465798102	Down	0.015405277	0.060472731
P05556	ITGB1	Integrin beta-1	Homo sapiens	88.41527	0.000250438	49.53329	34	34	21.60790667	24.23511333	-2.627206667	0.161857187	Down	0.015411562	0.060472731
P09038	FGF2	Fibroblast growth factor 2	Homo sapiens	30.76997	0.000250438	45.666348	8	8	21.51911	18.89042	2.62869	6.184641628	Up	0.015412751	0.060472731
Q9Y4C2	TCAF1	TRPM8 channel-associated factor 1	Homo sapiens	102.12588	0.000250438	52.885784	25	25	19.43694	18.68007	0.75687	1.689820494	Up	0.015489421	0.060660915
O14980	XPO1	Exportin-1	Homo sapiens	123.38588	0	55.759804	52	52	21.09356	20.32734667	0.766213333	1.700799801	Up	0.015503545	0.060660915
Q14332	FZD2	Frizzled-2	Homo sapiens	63.55412	0.000250438	52.189606	5	5	16.5116	19.85715	-3.34555	0.098375986	Down	0.015503548	0.060660915
Q7Z6B7	SRGAP1	SLIT-ROBO Rho GTPase-activating protein 1	Homo sapiens	124.2643	0.000250438	55.381676	8	4	17.67491667	18.50618667	-0.83127	0.562034267	Down	0.015515428	0.060660915
P42765	ACAA2	3-ketoacyl-CoA thiolase, mitochondrial	Homo sapiens	41.92415	0.000250438	51.196217	13	13	18.15905	19.56695667	-1.407906667	0.376858107	Down	0.015520407	0.060660915
P58004	SESN2	Sestrin-2	Homo sapiens	54.49371	0.000250438	45.42482	2	2	17.39808	18.56897667	-1.170896667	0.444145209	Down	0.015557172	0.060734022
Q9H074	PAIP1	Polyadenylate-binding protein-interacting protein 1	Homo sapiens	53.52464	0.000487686	45.273804	8	8	17.85455	18.97331333	-1.118763333	0.460488383	Down	0.015563018	0.060734022
P51665	PSMD7	26S proteasome non-ATPase regulatory subunit 7	Homo sapiens	37.0254	0.000250438	48.246933	16	16	22.29078667	21.45341333	0.837373333	1.786794022	Up	0.015596566	0.060818227
A4FU69	EFCAB5	EF-hand calcium-binding domain-containing protein 5	Homo sapiens	173.40364	0.001197844	39.86769	1	1	22.60648333	20.96762333	1.63886	3.114196546	Up	0.015614422	0.060841163
P61247	RPS3A	Small ribosomal subunit protein eS1	Homo sapiens	29.94491	0.000250438	47.44351	23	23	23.09507	21.72546333	1.369606667	2.584001069	Up	0.015638795	0.060889437
Q6NUQ1	RINT1	RAD50-interacting protein 1	Homo sapiens	90.63158	0.000250438	47.739048	11	11	17.54341667	16.38823667	1.15518	2.227121089	Up	0.015657728	0.060916473
P16930	FAH	Fumarylacetoacetase	Homo sapiens	46.37432	0.000250438	49.395985	14	14	18.78168333	20.43539667	-1.653713333	0.317821068	Down	0.01567073	0.060920411
O75947	ATP5PD	ATP synthase subunit d, mitochondrial	Homo sapiens	18.49121	0.001197844	39.306797	3	3	17.83567	17.11254667	0.723123333	1.650751931	Up	0.015694042	0.060964396
P35659	DEK	Protein DEK	Homo sapiens	42.67428	0.000250438	45.561897	15	15	18.70484667	17.71206	0.992786667	1.990025154	Up	0.015714112	0.060995726
P29317	EPHA2	Ephrin type-A receptor 2	Homo sapiens	108.26641	0.000250438	54.203636	34	34	20.59659667	22.05634	-1.459743333	0.363557803	Down	0.015746399	0.061068043
Q8WXF1	PSPC1	Paraspeckle component 1	Homo sapiens	58.74356	0	56.253372	7	7	17.76718667	17.08069667	0.68649	1.609363257	Up	0.015756781	0.061068043
Q8NEZ5	FBXO22	F-box only protein 22	Homo sapiens	44.50835	0.000250438	51.778923	14	14	19.04418	18.02523	1.01895	2.026443568	Up	0.015772178	0.061081126
Q01105	SET	Protein SET	Homo sapiens	33.48888	0.000250438	55.19583	6	1	19.85354	18.42289	1.43065	2.695681408	Up	0.01578963	0.06108207
Q96SL1	SLC49A4	Solute carrier family 49 member 4	Homo sapiens	52.08767	0.001046901	41.37245	2	2	17.20333667	18.62383	-1.420493333	0.373584542	Down	0.015796465	0.06108207
Q9Y3T9	NOC2L	Nucleolar complex protein 2 homolog	Homo sapiens	84.91943	0.000250438	51.306866	17	17	18.81246333	17.00718	1.805283333	3.494977901	Up	0.015835357	0.061185892
P62834	RAP1A	Ras-related protein Rap-1A	Homo sapiens	20.98718	0.000250438	48.493385	4	4	20.58061333	21.72212	-1.141506667	0.453285945	Down	0.015856317	0.061187777
P61018	RAB4B	Ras-related protein Rab-4B	Homo sapiens	23.58672	0.000250438	50.222836	6	6	19.03308333	18.15571333	0.87737	1.837023395	Up	0.01585993	0.061187777
Q92536	SLC7A6	Y+L amino acid transporter 2	Homo sapiens	56.82751	0.000250438	46.664482	1	1	15.81609	18.39593667	-2.579846667	0.16725872	Down	0.015886306	0.061239699
P02461	COL3A1	Collagen alpha-1(III) chain	Homo sapiens	138.56428	0.000250438	53.28716	65	65	22.11844667	26.58272667	-4.46428	0.045302045	Down	0.015897493	0.061239699
Q92541	RTF1	RNA polymerase-associated protein RTF1 homolog	Homo sapiens	80.31349	0.000250438	46.56752	8	8	18.64030333	16.98333333	1.65697	3.15353512	Up	0.015946715	0.061382773
P49407	ARRB1	Beta-arrestin-1	Homo sapiens	47.06566	0.001046901	42.45939	6	5	17.42506	16.55946333	0.865596667	1.822093089	Up	0.015977721	0.061412809
Q9Y295	DRG1	Developmentally-regulated GTP-binding protein 1	Homo sapiens	40.54215	0.000250438	53.730606	17	17	19.18315667	18.22329	0.959866667	1.945130118	Up	0.015985055	0.061412809
P02452	COL1A1	Collagen alpha-1(I) chain	Homo sapiens	138.91147	0.000250438	51.4858	82	82	22.78039333	28.10971333	-5.32932	0.024872236	Down	0.015990779	0.061412809
Q6PJG6	BRAT1	BRCA1-associated ATM activator 1	Homo sapiens	88.1191	0.000250438	49.629616	16	16	16.81768667	15.25787	1.559816667	2.948163767	Up	0.016047391	0.061583681
Q15113	PCOLCE	Procollagen C-endopeptidase enhancer 1	Homo sapiens	47.97249	0.000250438	50.6787	28	28	20.32270667	25.42657333	-5.103866667	0.029079239	Down	0.016078874	0.061613501
P15692	VEGFA	Vascular endothelial growth factor A, long form	Homo sapiens	43.59725	0.001046901	42.587246	6	6	17.55819667	21.60589667	-4.0477	0.060467343	Down	0.016098245	0.061613501
P13010	XRCC5	X-ray repair cross-complementing protein 5	Homo sapiens	82.70454	0.000250438	52.288925	46	46	23.42229333	21.34823	2.074063333	4.210709462	Up	0.016102377	0.061613501
P31150	GDI1	Rab GDP dissociation inhibitor alpha	Homo sapiens	50.58272	0.000250438	49.096542	17	17	19.95554	21.40384333	-1.448303333	0.366452133	Down	0.016108913	0.061613501
P17813	ENG	Endoglin	Homo sapiens	70.57807	0.000250438	51.63727	14	14	19.20493333	22.10020333	-2.89527	0.134411641	Down	0.016128156	0.061613501
O15230	LAMA5	Laminin subunit alpha-5	Homo sapiens	399.73721	0.000250438	53.551445	129	127	16.80688667	21.49838333	-4.691496667	0.038700696	Down	0.016156939	0.061613501
Q9NVC3	SLC38A7	Sodium-coupled neutral amino acid transporter 7	Homo sapiens	49.9657	0.001046901	41.166855	3	3	17.50383333	19.02082667	-1.516993333	0.349413358	Down	0.016180856	0.061613501
Q9NPI6	DCP1A	mRNA-decapping enzyme 1A	Homo sapiens	63.27847	0.000250438	48.551365	5	5	15.35516667	14.67136667	0.6838	1.606365289	Up	0.01618971	0.061613501
O43570	CA12	Carbonic anhydrase 12	Homo sapiens	39.45093	0.001046901	40.481724	4	4	16.43748	17.99342333	-1.555943333	0.340106072	Down	0.016214267	0.061613501
O75382	TRIM3	Tripartite motif-containing protein 3	Homo sapiens	80.82951	0.000250438	52.0695	18	15	17.71695667	16.56675667	1.1502	2.219446603	Up	0.016216203	0.061613501
Q9UKD2	MRTO4	mRNA turnover protein 4 homolog	Homo sapiens	27.56046	0.000250438	49.8795	10	10	18.85545667	17.14064333	1.714813333	3.282541688	Up	0.016220862	0.061613501
P62333	PSMC6	26S proteasome regulatory subunit 10B	Homo sapiens	44.17298	0.000250438	51.212646	26	26	22.22324	20.67077	1.55247	2.933188931	Up	0.01623237	0.061613501
P06213	INSR	Insulin receptor	Homo sapiens	156.33286	0.001046901	41.54929	4	4	15.75118	18.57115	-2.81997	0.14161343	Down	0.016232609	0.061613501
Q96SY0	INTS14	Integrator complex subunit 14	Homo sapiens	57.47081	0.000250438	47.94899	7	7	13.93534	12.28502667	1.650313333	3.139018069	Up	0.016243585	0.061613501
Q53EL6	PDCD4	Programmed cell death protein 4	Homo sapiens	51.73525	0.000670841	43.832287	9	9	18.0296	16.63240333	1.397196667	2.633892869	Up	0.016253585	0.061613501
Q15369	ELOC	Elongin-C	Homo sapiens	12.47316	0.000250438	50.42532	7	7	20.55585	19.02523333	1.530616667	2.889093043	Up	0.016254652	0.061613501
Q9UG63	ABCF2	ATP-binding cassette sub-family F member 2	Homo sapiens	71.29026	0.000250438	49.140125	24	24	21.08141667	19.66683667	1.41458	2.665821163	Up	0.016261308	0.061613501
Q9H479	FN3K	Fructosamine-3-kinase	Homo sapiens	35.1712	0.000250438	47.93537	5	5	18.43539333	18.89590333	-0.46051	0.726729311	Down	0.016278723	0.061633524
P62280	RPS11	Small ribosomal subunit protein uS17	Homo sapiens	18.43072	0.000250438	47.89531	13	13	24.02567333	22.68019667	1.345476667	2.54114142	Up	0.016290948	0.061633886
Q13895	BYSL	Bystin	Homo sapiens	49.60133	0.000250438	47.109207	14	14	20.88100333	19.00621333	1.87479	3.667482292	Up	0.016336107	0.061758749
Q13733	ATP1A4	Sodium/potassium-transporting ATPase subunit alpha-4	Homo sapiens	114.16646	0.000250438	49.94922	2	1	17.85229667	20.14723	-2.294933333	0.203777499	Down	0.016355668	0.061786729
Q9H4L4	SENP3	Sentrin-specific protease 3	Homo sapiens	65.0098	0.000250438	48.92773	13	13	18.37323333	16.88683333	1.4864	2.801889383	Up	0.016371296	0.061799817
Q86VS8	HOOK3	Protein Hook homolog 3	Homo sapiens	83.12583	0.000250438	48.62748	12	12	18.19226333	16.99981	1.192453333	2.285410518	Up	0.016385474	0.061807418
Q9UNW1	MINPP1	Multiple inositol polyphosphate phosphatase 1	Homo sapiens	55.05119	0.000250438	46.192814	8	8	17.14319333	18.59016667	-1.446973333	0.366790116	Down	0.01643072	0.061889395
Q96RW7	HMCN1	Hemicentin-1	Homo sapiens	613.38957	0.000250438	53.871517	139	139	17.64922667	20.36062667	-2.7114	0.152681799	Down	0.016433162	0.061889395
Q6P4E1	GOLM2	Protein GOLM2	Homo sapiens	49.49785	0.000250438	48.797745	7	7	18.26194667	17.59130667	0.67064	1.591778947	Up	0.016443748	0.061889395
O43688	PLPP2	Phospholipid phosphatase 2	Homo sapiens	32.57377	0.000487686	45.072433	5	5	17.5695	18.99539	-1.42589	0.372189691	Down	0.016513104	0.062081389
Q99650	OSMR	Oncostatin-M-specific receptor subunit beta	Homo sapiens	110.50851	0.001046901	41.526688	10	10	17.12323333	18.78951	-1.666276667	0.315065422	Down	0.016579845	0.062081389
Q8WX92	NELFB	Negative elongation factor B	Homo sapiens	65.69738	0.000250438	51.129086	14	14	17.91318	16.23033	1.68285	3.210615723	Up	0.016589832	0.062081389
Q13310	PABPC4	Polyadenylate-binding protein 4	Homo sapiens	70.78285	0.000250438	53.181255	14	12	20.90981	19.06775333	1.842056667	3.585207617	Up	0.016591897	0.062081389
Q7Z3B1	NEGR1	Neuronal growth regulator 1	Homo sapiens	38.71914	0.000250438	47.131454	11	11	18.04272	21.01887667	-2.976156667	0.127083033	Down	0.01660739	0.062081389
A6NIH7	UNC119B	Protein unc-119 homolog B	Homo sapiens	28.13658	0.000250438	47.69545	5	4	18.28829667	17.06752333	1.220773333	2.330716181	Up	0.016609768	0.062081389
P30084	ECHS1	Enoyl-CoA hydratase, mitochondrial	Homo sapiens	31.38738	0.000250438	47.657265	6	6	17.56765667	18.94097	-1.373313333	0.386003723	Down	0.016610784	0.062081389
Q9NRW7	VPS45	Vacuolar protein sorting-associated protein 45	Homo sapiens	65.07689	0.000250438	54.085514	18	18	19.88540333	19.04061667	0.844786667	1.795999149	Up	0.016633199	0.062081389
P51610	HCFC1	Host cell factor 1	Homo sapiens	208.73249	0.000250438	52.05987	27	27	18.9038	17.54887333	1.354926667	2.557841142	Up	0.016655243	0.062081389
O14964	HGS	Hepatocyte growth factor-regulated tyrosine kinase substrate	Homo sapiens	86.19202	0.000250438	50.671726	20	20	18.06926667	19.85613333	-1.786866667	0.28980077	Down	0.016658625	0.062081389
P08237	PFKM	ATP-dependent 6-phosphofructokinase, muscle type	Homo sapiens	85.18252	0.000250438	49.514122	26	26	21.26059333	20.2717	0.988893333	1.984662007	Up	0.016659857	0.062081389
P20336	RAB3A	Ras-related protein Rab-3A	Homo sapiens	24.9839	0.000250438	53.012135	4	4	17.07710333	17.76133333	-0.68423	0.622337894	Down	0.016667482	0.062081389
P36871	PGM1	Phosphoglucomutase-1	Homo sapiens	61.44912	0	55.854553	33	33	21.58747	19.93803667	1.649433333	3.137103947	Up	0.016675834	0.062081389
O76094	SRP72	Signal recognition particle subunit SRP72	Homo sapiens	74.60619	0.000250438	52.168266	30	30	22.02509	20.81004667	1.215043333	2.321477556	Up	0.016677216	0.062081389
P16083	NQO2	Ribosyldihydronicotinamide dehydrogenase [quinone]	Homo sapiens	25.91856	0.001197844	38.761105	3	3	17.89037333	17.06060333	0.82977	1.777401979	Up	0.016678035	0.062081389
P33121	ACSL1	Long-chain-fatty-acid--CoA ligase 1	Homo sapiens	77.94333	0.000250438	49.46125	28	26	19.91313	18.01827	1.89486	3.718858873	Up	0.016690747	0.062083225
P24821	TNC	Tenascin	Homo sapiens	240.85341	0.000250438	53.893776	93	93	21.06541333	24.31977667	-3.254363333	0.104794628	Down	0.016713117	0.062092773
Q969H8	MYDGF	Myeloid-derived growth factor	Homo sapiens	18.7952	0.000250438	51.1322	3	3	17.50762667	18.69565333	-1.188026667	0.438902786	Down	0.016717755	0.062092773
P25786	PSMA1	Proteasome subunit alpha type-1	Homo sapiens	29.55559	0.000250438	49.954662	22	22	23.09741667	23.51414667	-0.41673	0.749120652	Down	0.016776344	0.062264868
P83436	COG7	Conserved oligomeric Golgi complex subunit 7	Homo sapiens	86.3439	0.000250438	51.490288	31	31	19.77228333	18.53878667	1.233496667	2.351362005	Up	0.016810503	0.062346108
Q5BKZ1	ZNF326	DBIRD complex subunit ZNF326	Homo sapiens	65.6538	0.000250438	51.20479	10	10	17.36171667	15.04755667	2.31416	4.973150185	Up	0.016824751	0.062353437
Q9UEU0	VTI1B	Vesicle transport through interaction with t-SNAREs homolog 1B	Homo sapiens	26.68842	0.001197844	39.866398	1	1	16.55639667	16.98419333	-0.427796667	0.743396259	Down	0.016856182	0.062399711
P33991	MCM4	DNA replication licensing factor MCM4	Homo sapiens	96.55792	0.000250438	53.4315	31	30	19.03971333	16.7395	2.300213333	4.925305911	Up	0.0168618	0.062399711
P19623	SRM	Spermidine synthase	Homo sapiens	33.82468	0.000250438	47.708668	15	15	22.48895333	21.00327667	1.485676667	2.800484934	Up	0.016895926	0.062480493
Q70CQ2	USP34	Ubiquitin carboxyl-terminal hydrolase 34	Homo sapiens	404.233	0.000250438	50.955288	41	41	18.59873667	17.2561	1.342636667	2.536144007	Up	0.016920089	0.062524342
Q9P0V9	SEPTIN10	Septin-10	Homo sapiens	52.59296	0.000250438	48.184227	12	12	18.46246	17.45794667	1.004513333	2.006266606	Up	0.016973548	0.062673728
P23610	F8A1	40-kDa huntingtin-associated protein	Homo sapiens	39.10303	0.001197844	40.19447	1	1	16.82815	14.38266333	2.445486667	5.447093633	Up	0.016996206	0.062673728
Q8NI27	THOC2	THO complex subunit 2	Homo sapiens	182.7746	0.000250438	48.593056	32	32	17.44456	15.75627333	1.688286667	3.222737466	Up	0.01699752	0.062673728
Q6L8Q7	PDE12	2',5'-phosphodiesterase 12	Homo sapiens	67.35152	0.000250438	51.86117	14	14	18.79786333	17.46225	1.335613333	2.523827545	Up	0.017027427	0.062722019
O60234	GMFG	Glia maturation factor gamma	Homo sapiens	16.80131	0.000250438	46.835163	2	2	18.35397	16.09866	2.25531	4.774368757	Up	0.017037664	0.062722019
P20849	COL9A1	Collagen alpha-1(IX) chain	Homo sapiens	91.86926	0.000250438	46.77443	2	2	17.16758333	18.2561	-1.088516667	0.470244617	Down	0.01704765	0.062722019
P48960	ADGRE5	Adhesion G protein-coupled receptor E5	Homo sapiens	91.86928	0.000250438	49.16566	10	10	19.76429333	20.80371333	-1.03942	0.486523029	Down	0.017083206	0.06280736
P78371	CCT2	T-complex protein 1 subunit beta	Homo sapiens	57.48821	0.000250438	52.751984	43	43	22.81755333	21.32018667	1.497366667	2.823269141	Up	0.017102514	0.062832881
Q9Y376	CAB39	Calcium-binding protein 39	Homo sapiens	39.86899	0.000250438	49.537346	18	16	17.58660333	19.92641667	-2.339813333	0.197535885	Down	0.017132148	0.062866426
P30414	NKTR	NK-tumor recognition protein	Homo sapiens	165.6765	0.000250438	45.512222	1	1	15.18202333	10.9898	4.192223333	18.28036958	Up	0.017136391	0.062866426
P09622	DLD	Dihydrolipoyl dehydrogenase, mitochondrial	Homo sapiens	54.17725	0.000670841	44.91764	9	9	17.01201333	18.25719667	-1.245183333	0.421854287	Down	0.017193394	0.063005577
P05388	RPLP0	Large ribosomal subunit protein uL10	Homo sapiens	34.2735	0.000250438	49.987198	17	7	24.6679	23.30057333	1.367326667	2.579920602	Up	0.017205129	0.063005577
Q6YP21	KYAT3	Kynurenine--oxoglutarate transaminase 3	Homo sapiens	51.40037	0.000250438	53.89237	12	12	19.39251333	18.45727667	0.935236667	1.912204297	Up	0.017219374	0.063005577
Q9BSR8	YIPF4	Protein YIPF4	Homo sapiens	27.08267	0.000670841	44.656727	3	3	19.41433333	17.99912667	1.415206667	2.666979373	Up	0.017223922	0.063005577
P23743	DGKA	Diacylglycerol kinase alpha	Homo sapiens	82.63021	0.000250438	52.647476	22	22	19.76686667	18.46175667	1.30511	2.471025673	Up	0.017258868	0.063087991
Q16762	TST	Thiosulfate sulfurtransferase	Homo sapiens	33.42893	0.000250438	46.12197	11	11	20.22964667	19.44640333	0.783243333	1.72099551	Up	0.017302781	0.06320304
Q86UA1	PRPF39	Pre-mRNA-processing factor 39	Homo sapiens	78.42974	0.000487686	45.33702	10	10	17.26079333	15.69647	1.564323333	2.957387591	Up	0.017354897	0.063334288
Q9H2V7	SPNS1	Protein spinster homolog 1	Homo sapiens	56.62972	0.000250438	52.97596	4	4	17.94626667	19.24391333	-1.297646667	0.406789214	Down	0.017363642	0.063334288
P46108	CRK	Adapter molecule crk	Homo sapiens	33.83069	0.001787488	34.39807	1	1	17.24138667	18.05970333	-0.818316667	0.567103252	Down	0.017383103	0.063359788
P35221	CTNNA1	Catenin alpha-1	Homo sapiens	100.07127	0.000250438	51.518326	45	32	19.93431333	21.7359	-1.801586667	0.28685893	Down	0.017399111	0.063372675
Q93009	USP7	Ubiquitin carboxyl-terminal hydrolase 7	Homo sapiens	128.30211	0.000250438	48.740543	42	42	19.94012333	18.25365333	1.68647	3.218681893	Up	0.017414019	0.06337614
P62304	SNRPE	Small nuclear ribonucleoprotein E	Homo sapiens	10.8036	0.000250438	46.478123	3	3	20.51492	19.58382333	0.931096667	1.906724845	Up	0.017425008	0.06337614
Q9Y625	GPC6	Glypican-6	Homo sapiens	62.73552	0.000250438	53.15527	24	21	19.54645	22.85697333	-3.310523333	0.100793651	Down	0.017469555	0.063492709
Q8TCZ2	CD99L2	CD99 antigen-like protein 2	Homo sapiens	27.98588	0.001197844	40.13646	4	4	16.50499	18.94858	-2.44359	0.183825651	Down	0.017483864	0.063499294
P15018	LIF	Leukemia inhibitory factor	Homo sapiens	22.00774	0.000250438	46.24978	6	6	17.63091333	18.88086333	-1.24995	0.42046278	Down	0.017499955	0.063512337
Q9UGH3	SLC23A2	Solute carrier family 23 member 2	Homo sapiens	70.33698	0.000250438	47.846706	5	5	15.81873667	17.69506667	-1.87633	0.272375718	Down	0.017540604	0.063614426
Q14997	PSME4	Proteasome activator complex subunit 4	Homo sapiens	211.334	0.000250438	50.9833	50	50	19.83809	18.41128333	1.426806667	2.688509681	Up	0.017555451	0.063622859
P12273	PIP	Prolactin-inducible protein	Homo sapiens	16.57247	0.000487686	45.08243	2	2	15.54661	17.24749	-1.70088	0.30759842	Down	0.017593783	0.063716329
P07437	TUBB	Tubulin beta chain	Homo sapiens	49.67081	0.000250438	46.98632	5	5	24.83151667	22.71528	2.116236667	4.335615044	Up	0.017629607	0.063800593
P58397	ADAMTS12	A disintegrin and metalloproteinase with thrombospondin motifs 12	Homo sapiens	177.67556	0.000250438	48.906975	34	34	17.26504333	20.36058	-3.095536667	0.116990504	Down	0.017651731	0.063817671
Q9P258	RCC2	Protein RCC2	Homo sapiens	56.08452	0.000250438	49.67895	21	21	20.78667	19.41800333	1.368666667	2.58231799	Up	0.017666498	0.063817671
Q8IXH7	NELFCD	Negative elongation factor C/D	Homo sapiens	66.24662	0.000250438	47.937557	10	10	18.94692667	16.90507667	2.04185	4.117732182	Up	0.017672006	0.063817671
P14543	NID1	Nidogen-1	Homo sapiens	136.37703	0.000250438	53.689663	51	50	19.39502333	23.8646	-4.469576667	0.04513603	Down	0.017706554	0.063897016
P23497	SP100	Nuclear autoantigen Sp-100	Homo sapiens	100.41661	0.000250438	48.947414	3	1	16.60872	14.95829667	1.650423333	3.139257416	Up	0.017726788	0.063919866
O43155	FLRT2	Leucine-rich repeat transmembrane protein FLRT2	Homo sapiens	74.0488	0.000250438	46.24781	17	17	18.58775	20.79261667	-2.204866667	0.216904717	Down	0.017738046	0.063919866
P61970	NUTF2	Nuclear transport factor 2	Homo sapiens	14.47848	0.000250438	48.524612	5	5	21.80426667	19.89044333	1.913823333	3.768063645	Up	0.017769212	0.063986794
P54646	PRKAA2	5'-AMP-activated protein kinase catalytic subunit alpha-2	Homo sapiens	62.3196	0.000250438	49.339127	5	3	18.79406	18.18431667	0.609743333	1.5259877	Up	0.01780542	0.064071772
O75569	PRKRA	Interferon-inducible double-stranded RNA-dependent protein kinase activator A	Homo sapiens	34.4042	0.000250438	49.21414	8	8	19.14450333	16.96377	2.180733333	4.533839542	Up	0.017849866	0.064128594
Q16363	LAMA4	Laminin subunit alpha-4	Homo sapiens	202.52422	0.000250438	51.476955	86	86	17.78259667	24.05652333	-6.273926667	0.012922897	Down	0.017850901	0.064128594
P46778	RPL21	Large ribosomal subunit protein eL21	Homo sapiens	18.56483	0.000250438	48.371746	10	10	21.99018333	20.93377667	1.056406667	2.079745026	Up	0.017859075	0.064128594
Q15121	PEA15	Astrocytic phosphoprotein PEA-15	Homo sapiens	15.04009	0.000250438	46.240124	3	3	16.61248333	17.39006	-0.777576667	0.583345832	Down	0.017973424	0.064493621
O95372	LYPLA2	Acyl-protein thioesterase 2	Homo sapiens	24.73695	0.000250438	46.94907	8	8	19.30994667	18.15141333	1.158533333	2.232303727	Up	0.017996907	0.064498952
P49746	THBS3	Thrombospondin-3	Homo sapiens	104.20121	0.000250438	49.680546	25	25	18.8131	21.51186667	-2.698766667	0.154024668	Down	0.018000298	0.064498952
P55809	OXCT1	Succinyl-CoA:3-ketoacid coenzyme A transferase 1, mitochondrial	Homo sapiens	56.15762	0.000250438	46.03644	8	7	17.00570333	17.56198333	-0.55628	0.680053428	Down	0.018020967	0.064527509
Q07092	COL16A1	Collagen alpha-1(XVI) chain	Homo sapiens	157.75137	0.000250438	47.350277	16	16	16.84724333	20.71182333	-3.86458	0.068650784	Down	0.018056213	0.064608181
P18827	SDC1	Syndecan-1	Homo sapiens	32.46162	0.000250438	46.260044	3	3	17.14963667	19.48421	-2.334573333	0.198254658	Down	0.018080723	0.064650354
Q12846	STX4	Syntaxin-4	Homo sapiens	34.17993	0.000250438	47.814262	9	9	17.4643	19.70476333	-2.240463333	0.211618354	Down	0.01809965	0.06467252
P35268	RPL22	Large ribosomal subunit protein eL22	Homo sapiens	14.78699	0.001046901	41.978687	4	3	22.52752333	21.27776667	1.249756667	2.378013107	Up	0.018136145	0.064757379
O14936	CASK	Peripheral plasma membrane protein CASK	Homo sapiens	105.12273	0.000250438	50.2796	39	39	17.66254333	20.63970333	-2.97716	0.126994683	Down	0.018173075	0.064822538
O43184	ADAM12	Disintegrin and metalloproteinase domain-containing protein 12	Homo sapiens	99.5422	0.000250438	50.716206	15	15	17.84995	19.76611333	-1.916163333	0.264958197	Down	0.018179909	0.064822538
O00161	SNAP23	Synaptosomal-associated protein 23	Homo sapiens	23.35404	0.000250438	51.809994	11	11	17.78086667	19.86461333	-2.083746667	0.235900983	Down	0.018236106	0.064977318
Q15286	RAB35	Ras-related protein Rab-35	Homo sapiens	23.02522	0.000250438	49.741917	11	10	18.71577	20.04219	-1.32642	0.398756516	Down	0.018278034	0.065081072
Q6P1X5	TAF2	Transcription initiation factor TFIID subunit 2	Homo sapiens	136.9714	0.000250438	45.82143	1	1	15.27543	13.13453667	2.140893333	4.410350558	Up	0.018297946	0.065106347
P11532	DMD	Dystrophin	Homo sapiens	426.74961	0.000250438	50.672665	10	10	17.78145	18.68055333	-0.899103333	0.5362199	Down	0.018377839	0.065317712
O75897	SULT1C4	Sulfotransferase 1C4	Homo sapiens	35.51985	0.001197844	36.17085	1	1	18.21735	15.24833333	2.969016667	7.830023659	Up	0.01838306	0.065317712
O00487	PSMD14	26S proteasome non-ATPase regulatory subunit 14	Homo sapiens	34.57703	0.000250438	49.848785	12	12	21.88854	20.80180667	1.086733333	2.123925752	Up	0.018409662	0.065366522
P01137	TGFB1	Transforming growth factor beta-1 proprotein	Homo sapiens	44.32511	0.000250438	51.330463	18	18	18.36838	22.11589667	-3.747516667	0.074453492	Down	0.01846409	0.065513997
Q99460	PSMD1	26S proteasome non-ATPase regulatory subunit 1	Homo sapiens	105.83626	0.000250438	55.308052	51	51	22.15332667	21.36187	0.791456667	1.730821164	Up	0.018528451	0.065696482
Q68EM7	ARHGAP17	Rho GTPase-activating protein 17	Homo sapiens	95.43667	0.000250438	49.246925	13	12	18.51638	17.77228333	0.744096667	1.674925198	Up	0.018565398	0.065753423
Q9NUQ6	SPATS2L	SPATS2-like protein	Homo sapiens	61.729	0.000250438	50.28343	10	10	18.54546667	17.07745333	1.468013333	2.766406825	Up	0.018570392	0.065753423
Q05209	PTPN12	Tyrosine-protein phosphatase non-receptor type 12	Homo sapiens	88.10642	0.000250438	48.750904	15	15	20.23533667	18.53581333	1.699523333	3.247936289	Up	0.018597896	0.065797328
P05386	RPLP1	Large ribosomal subunit protein P1	Homo sapiens	11.51393	0.000250438	47.198864	3	3	22.90969667	21.83787667	1.07182	2.102083532	Up	0.018608691	0.065797328
P30044	PRDX5	Peroxiredoxin-5, mitochondrial	Homo sapiens	22.08643	0.000250438	51.938126	10	10	19.45604333	19.97226	-0.516216667	0.699203026	Down	0.018659438	0.06593088
P13987	CD59	CD59 glycoprotein	Homo sapiens	14.17728	0.000250438	51.526882	4	4	18.66153333	21.00533	-2.343796667	0.196991233	Down	0.018767962	0.066268253
Q9Y6V0	PCLO	Protein piccolo	Homo sapiens	560.69941	0.002178649	33.77627	2	2	25.47734333	26.02050333	-0.54316	0.686266102	Down	0.018922151	0.066766286
Q86X55	CARM1	Histone-arginine methyltransferase CARM1	Homo sapiens	65.85367	0.000250438	48.801125	14	14	19.89912333	19.38679333	0.51233	1.426351942	Up	0.018941686	0.066788832
Q9NZD8	SPG21	Maspardin	Homo sapiens	34.96014	0.000250438	48.65929	13	13	19.10456667	18.09498	1.009586667	2.013334196	Up	0.018965304	0.066825736
P34896	SHMT1	Serine hydroxymethyltransferase, cytosolic	Homo sapiens	53.08263	0.000250438	48.541035	13	13	20.14753	18.20497333	1.942556667	3.843862331	Up	0.01900771	0.066906644
P32969	RPL9	Large ribosomal subunit protein uL6	Homo sapiens	21.86341	0.000250438	48.508408	11	11	22.5754	20.76835667	1.807043333	3.499244163	Up	0.019022121	0.066906644
P14868	DARS1	Aspartate--tRNA ligase, cytoplasmic	Homo sapiens	57.13621	0.000250438	54.347454	37	37	22.70391333	21.4203	1.283613333	2.434479468	Up	0.019031566	0.066906644
O75179	ANKRD17	Ankyrin repeat domain-containing protein 17	Homo sapiens	274.25791	0.000250438	50.22399	9	9	19.24725	17.94595	1.3013	2.464508574	Up	0.019040938	0.066906644
Q6P6C2	ALKBH5	RNA demethylase ALKBH5	Homo sapiens	44.25593	0.000670841	44.03183	5	5	17.32729667	14.89950333	2.427793333	5.380697992	Up	0.019060145	0.06692785
Q16576	RBBP7	Histone-binding protein RBBP7	Homo sapiens	47.82008	0	57.53685	19	12	21.52317	19.27670667	2.246463333	4.745181707	Up	0.01907877	0.066946983
P0CG29	GSTT2	Glutathione S-transferase theta-2	Homo sapiens	27.50605	0.001394422	35.250973	1	1	15.53456667	11.84106333	3.693503333	12.93764685	Up	0.019101053	0.066956645
Q8WVT3	TRAPPC12	Trafficking protein particle complex subunit 12	Homo sapiens	79.3751	0.000250438	47.13924	7	7	17.65325667	16.88134	0.771916667	1.707536795	Up	0.019112885	0.066956645
Q9UI12	ATP6V1H	V-type proton ATPase subunit H	Homo sapiens	55.88307	0.000250438	52.841087	21	21	19.79212333	19.67294333	0.11918	1.086117359	Up	0.019121057	0.066956645
P19086	GNAZ	Guanine nucleotide-binding protein G(z) subunit alpha	Homo sapiens	40.92375	0.001197844	38.730274	2	2	17.35602667	18.27068667	-0.91466	0.530468872	Down	0.01917723	0.066992914
P11169	SLC2A3	Solute carrier family 2, facilitated glucose transporter member 3	Homo sapiens	53.92427	0.000250438	48.550808	8	3	19.50167	20.83161333	-1.329943333	0.397783866	Down	0.019181622	0.066992914
Q8WTV0	SCARB1	Scavenger receptor class B member 1	Homo sapiens	60.87785	0.000250438	52.015648	6	6	17.78940667	19.09089667	-1.30149	0.405706972	Down	0.019182621	0.066992914
Q9BXW9	FANCD2	Fanconi anemia group D2 protein	Homo sapiens	164.12841	0.000670841	43.49825	1	1	14.69126333	10.9898	3.701463333	13.00922698	Up	0.019184155	0.066992914
Q9NX76	CMTM6	CKLF-like MARVEL transmembrane domain-containing protein 6	Homo sapiens	20.41887	0.000250438	46.559322	2	2	17.01983667	18.87358	-1.853743333	0.276673556	Down	0.01927547	0.067265564
P35241	RDX	Radixin	Homo sapiens	68.5639	0.000250438	54.327885	38	20	22.75427333	24.84107333	-2.0868	0.235402248	Down	0.019301998	0.067298868
Q96PK6	RBM14	RNA-binding protein 14	Homo sapiens	69.49164	0.000250438	48.595493	19	19	19.21296333	16.87767333	2.33529	5.046523949	Up	0.019311504	0.067298868
Q13418	ILK	Integrin-linked protein kinase	Homo sapiens	51.41919	0.000250438	52.52304	25	25	22.77762	20.84356333	1.934056667	3.821281836	Up	0.019345368	0.06730026
Q9BYT8	NLN	Neurolysin, mitochondrial	Homo sapiens	80.65177	0.000250438	49.241047	6	6	17.21768667	18.50083	-1.283143333	0.410899268	Down	0.01937996	0.06730026
Q9UKU6	TRHDE	Thyrotropin-releasing hormone-degrading ectoenzyme	Homo sapiens	122.13339	0.000250438	47.477257	32	32	16.72524333	19.44113	-2.715886667	0.152207709	Down	0.01938187	0.06730026
P06703	S100A6	Protein S100-A6	Homo sapiens	10.17973	0.000250438	47.501804	5	5	21.35385667	22.13965333	-0.785796667	0.580031571	Down	0.019385004	0.06730026
Q8IUR0	TRAPPC5	Trafficking protein particle complex subunit 5	Homo sapiens	20.78304	0.000250438	45.895523	5	5	16.51132	16.83143333	-0.320113333	0.801006951	Down	0.0194056	0.06730026
Q29RF7	PDS5A	Sister chromatid cohesion protein PDS5 homolog A	Homo sapiens	150.83016	0.000250438	49.90067	20	20	19.69687667	17.84287333	1.854003333	3.615019259	Up	0.019425658	0.06730026
Q7Z4Q2	HEATR3	HEAT repeat-containing protein 3	Homo sapiens	74.58272	0.000250438	49.73806	14	14	17.83411	16.33841667	1.495693333	2.819996424	Up	0.019472884	0.06730026
Q9NRL3	STRN4	Striatin-4	Homo sapiens	80.5961	0.000250438	51.16385	11	11	17.84273	16.67152	1.17121	2.252004952	Up	0.019486961	0.06730026
P78406	RAE1	mRNA export factor RAE1	Homo sapiens	40.96815	0.000250438	48.613033	11	11	19.24944	17.47097	1.77847	3.43062159	Up	0.019518211	0.06730026
P17301	ITGA2	Integrin alpha-2	Homo sapiens	129.29638	0.000250438	48.81165	43	43	21.17818	24.11562	-2.93744	0.130539652	Down	0.019523877	0.06730026
Q9BQE5	APOL2	Apolipoprotein L2	Homo sapiens	37.07833	0.000250438	49.970024	10	10	18.34029	16.74918333	1.591106667	3.012803679	Up	0.019538207	0.06730026
Q03405	PLAUR	Urokinase plasminogen activator surface receptor	Homo sapiens	36.97791	0.000250438	50.941525	7	7	16.89393	19.27941	-2.38548	0.191381065	Down	0.019564258	0.06730026
P21980	TGM2	Protein-glutamine gamma-glutamyltransferase 2	Homo sapiens	77.32882	0.000250438	49.495102	36	34	22.53567	24.06331667	-1.527646667	0.346842678	Down	0.019570686	0.06730026
Q14697	GANAB	Neutral alpha-glucosidase AB	Homo sapiens	106.87398	0.000250438	52.941425	55	55	22.85529667	21.27025	1.585046667	3.000175023	Up	0.019577442	0.06730026
Q6KF10	GDF6	Growth/differentiation factor 6	Homo sapiens	50.6616	0.000250438	46.022366	5	4	16.67992333	19.42870333	-2.74878	0.148776648	Down	0.019586786	0.06730026
Q9Y6M1	IGF2BP2	Insulin-like growth factor 2 mRNA-binding protein 2	Homo sapiens	66.12142	0.000250438	51.329124	20	20	20.87479	18.86726	2.00753	4.020932172	Up	0.019600696	0.06730026
Q9NZZ3	CHMP5	Charged multivesicular body protein 5	Homo sapiens	24.57075	0.002178649	33.75414	1	1	17.45501	19.56835333	-2.113343333	0.231110813	Down	0.019610352	0.06730026
A0AVT1	UBA6	Ubiquitin-like modifier-activating enzyme 6	Homo sapiens	117.96997	0.000250438	53.21649	49	49	20.13824	18.86949667	1.268743333	2.40951592	Up	0.019611173	0.06730026
Q9NRQ2	PLSCR4	Phospholipid scramblase 4	Homo sapiens	37.00542	0.001197844	37.122974	1	1	17.34997667	19.62996	-2.279983333	0.205900133	Down	0.019627308	0.06730026
P63267	ACTG2	Actin, gamma-enteric smooth muscle	Homo sapiens	41.87687	0.000250438	46.180023	2	2	20.48075333	18.31976333	2.16099	4.472216405	Up	0.019628796	0.06730026
P43003	SLC1A3	Excitatory amino acid transporter 1	Homo sapiens	59.57231	0.000250438	45.496113	2	2	15.15139667	18.21264333	-3.061246667	0.119804444	Down	0.01963381	0.06730026
P06858	LPL	Lipoprotein lipase	Homo sapiens	53.16249	0.000250438	48.296265	7	7	18.20076	16.48295667	1.717803333	3.289351843	Up	0.019636654	0.06730026
Q7L9L4	MOB1B	MOB kinase activator 1B	Homo sapiens	25.09082	0.000250438	47.90283	4	4	19.33296	20.38432333	-1.051363333	0.48251198	Down	0.019638647	0.06730026
Q96P47	AGAP3	Arf-GAP with GTPase, ANK repeat and PH domain-containing protein 3	Homo sapiens	95.04411	0.000250438	48.370544	3	3	16.55530333	15.45572333	1.09958	2.142922983	Up	0.019643298	0.06730026
Q9H9E3	COG4	Conserved oligomeric Golgi complex subunit 4	Homo sapiens	89.08305	0.000250438	52.23444	29	29	19.02641	17.30709333	1.719316667	3.292804061	Up	0.019643945	0.06730026
P62266	RPS23	Small ribosomal subunit protein uS12	Homo sapiens	15.80755	0.000250438	49.50821	7	7	22.81663	21.11112	1.70551	3.261442062	Up	0.019661936	0.06730026
P14324	FDPS	Farnesyl pyrophosphate synthase	Homo sapiens	48.27548	0	55.999916	12	12	19.68444667	20.97988	-1.295433333	0.407413775	Down	0.019676921	0.06730026
Q9NR31	SAR1A	GTP-binding protein SAR1a	Homo sapiens	22.3668	0.000250438	55.44753	9	9	20.57014333	19.54052	1.029623333	2.041491178	Up	0.019707784	0.06730026
Q9NWY4	HPF1	Histone PARylation factor 1	Homo sapiens	39.43608	0.000670841	44.282627	3	3	15.61690333	17.67572333	-2.05882	0.240012259	Down	0.019719187	0.06730026
Q6YHK3	CD109	CD109 antigen	Homo sapiens	161.68908	0.000250438	50.972572	46	46	20.09583667	23.30321667	-3.20738	0.108263587	Down	0.019721531	0.06730026
Q13449	LSAMP	Limbic system-associated membrane protein	Homo sapiens	37.39349	0.000670841	44.191	9	9	16.80031	19.48229333	-2.681983333	0.155826949	Down	0.019722513	0.06730026
P49770	EIF2B2	Translation initiation factor eIF2B subunit beta	Homo sapiens	38.98962	0.000250438	47.601807	13	13	18.53850333	17.82136	0.717143333	1.643923692	Up	0.019745292	0.06733277
Q8NB46	ANKRD52	Serine/threonine-protein phosphatase 6 regulatory ankyrin repeat subunit C	Homo sapiens	115.07673	0	56.192917	5	5	16.64515667	15.42608333	1.219073333	2.327971398	Up	0.019775645	0.067389182
Q86Y56	DNAAF5	Dynein axonemal assembly factor 5	Homo sapiens	93.52114	0.000250438	48.424263	16	16	18.36338333	17.12455333	1.23883	2.360070571	Up	0.01978836	0.067389182
Q9Y221	NIP7	60S ribosome subunit biogenesis protein NIP7 homolog	Homo sapiens	20.46261	0.000250438	49.055126	10	10	19.50409	16.93741667	2.566673333	5.924417586	Up	0.019810932	0.067396131
Q8TEX9	IPO4	Importin-4	Homo sapiens	118.71532	0.000250438	51.24328	35	35	20.62403	19.75471333	0.869316667	1.826797432	Up	0.01981693	0.067396131
Q96PD2	DCBLD2	Discoidin, CUB and LCCL domain-containing protein 2	Homo sapiens	85.03464	0.000250438	48.201546	11	11	18.59486	20.48817667	-1.893316667	0.269187502	Down	0.019832121	0.067402681
P84085	ARF5	ADP-ribosylation factor 5	Homo sapiens	20.52965	0.000250438	46.607304	6	6	19.78917	19.28976333	0.499406667	1.413632062	Up	0.019865021	0.067469365
Q9H2P9	DPH5	Diphthine methyl ester synthase	Homo sapiens	31.65143	0.000250438	50.126434	2	2	17.68403333	16.90811667	0.775916667	1.712277661	Up	0.019973053	0.067750559
P37198	NUP62	Nuclear pore glycoprotein p62	Homo sapiens	53.25495	0.000250438	47.39735	3	3	16.74403333	16.55349667	0.190536667	1.141188146	Up	0.019974481	0.067750559
Q969M7	UBE2F	NEDD8-conjugating enzyme UBE2F	Homo sapiens	21.07699	0.000250438	48.99195	5	5	17.04939667	18.95859333	-1.909196667	0.266240755	Down	0.020000882	0.067772632
Q96CS7	PLEKHB2	Pleckstrin homology domain-containing family B member 2	Homo sapiens	24.73586	0.000250438	49.55942	4	4	17.29964333	19.03195	-1.732306667	0.300970363	Down	0.020007665	0.067772632
Q07021	C1QBP	Complement component 1 Q subcomponent-binding protein, mitochondrial	Homo sapiens	31.36224	0.000250438	47.416103	4	4	18.90013667	19.63960667	-0.73947	0.59895935	Down	0.020094846	0.06798717
Q9GZM7	TINAGL1	Tubulointerstitial nephritis antigen-like	Homo sapiens	52.38742	0.000250438	50.937515	13	13	18.01470667	20.21647	-2.201763333	0.217371796	Down	0.020097762	0.06798717
P11413	G6PD	Glucose-6-phosphate 1-dehydrogenase	Homo sapiens	59.25675	0.000250438	54.40261	45	45	23.26304333	22.43344333	0.8296	1.777192552	Up	0.020121033	0.068020603
P26641	EEF1G	Elongation factor 1-gamma	Homo sapiens	50.11881	0.000250438	48.64839	28	28	24.96278333	23.02535333	1.93743	3.830227274	Up	0.020142637	0.068048364
P63092	GNAS	Guanine nucleotide-binding protein G(s) subunit alpha isoforms short	Homo sapiens	45.66458	0.000250438	51.18425	19	13	20.55124667	22.17230333	-1.621056667	0.325097267	Down	0.020159771	0.068060995
Q9HCU0	CD248	Endosialin	Homo sapiens	80.85924	0.000250438	47.618332	11	11	18.38387333	21.00686667	-2.622993333	0.162330575	Down	0.020178933	0.068066018
Q9H1Y0	ATG5	Autophagy protein 5	Homo sapiens	32.44723	0.000250438	49.243412	8	8	19.65245	18.72723667	0.925213333	1.898965024	Up	0.020188051	0.068066018
Q86SZ2	TRAPPC6B	Trafficking protein particle complex subunit 6B	Homo sapiens	17.98297	0.000250438	48.66275	6	6	18.27215667	17.29591333	0.976243333	1.967335942	Up	0.020213739	0.068103715
Q12792	TWF1	Twinfilin-1	Homo sapiens	40.28272	0.000250438	54.174583	11	11	18.66315	19.14764667	-0.484496667	0.71474639	Down	0.020236983	0.068103715
O75563	SKAP2	Src kinase-associated phosphoprotein 2	Homo sapiens	41.21681	0.000250438	51.57151	4	4	17.00385	16.15730667	0.846543333	1.798187341	Up	0.020239443	0.068103715
Q16772	GSTA3	Glutathione S-transferase A3	Homo sapiens	25.30164	0.000250438	46.075912	3	2	18.22667667	15.11110333	3.115573333	8.667244081	Up	0.020268778	0.068157287
Q92819	HAS2	Hyaluronan synthase 2	Homo sapiens	63.56633	0.000250438	47.372833	16	13	18.71167	21.61179333	-2.900123333	0.13396023	Down	0.020282761	0.068159199
Q14764	MVP	Major vault protein	Homo sapiens	99.32689	0.000250438	50.148056	65	65	25.24585667	23.96269	1.283166667	2.433725856	Up	0.020312531	0.068188367
Q92572	AP3S1	AP-3 complex subunit sigma-1	Homo sapiens	21.73209	0.000250438	48.195267	8	8	18.77793	18.10054667	0.677383333	1.599236532	Up	0.020323809	0.068188367
Q13636	RAB31	Ras-related protein Rab-31	Homo sapiens	21.69996	0.000250438	47.78467	5	5	17.05071	18.17162	-1.12091	0.459803706	Down	0.020331702	0.068188367
Q15057	ACAP2	Arf-GAP with coiled-coil, ANK repeat and PH domain-containing protein 2	Homo sapiens	88.02862	0.000250438	51.286396	19	17	18.90838	18.16249333	0.745886667	1.677004624	Up	0.020383346	0.06831648
P49593	PPM1F	Protein phosphatase 1F	Homo sapiens	49.83084	0.000250438	47.973717	9	9	16.25992	16.04367333	0.216246667	1.161707339	Up	0.020398969	0.06832377
P40926	MDH2	Malate dehydrogenase, mitochondrial	Homo sapiens	35.50328	0.000250438	47.488087	19	19	21.27887333	22.92396333	-1.64509	0.319726449	Down	0.020445783	0.068413385
Q5T9L3	WLS	Protein wntless homolog	Homo sapiens	62.25321	0.000250438	53.861973	8	8	18.32852	19.54469667	-1.216176667	0.430421883	Down	0.020464109	0.068413385
P00352	ALDH1A1	Aldehyde dehydrogenase 1A1	Homo sapiens	54.86184	0.000250438	47.356476	12	12	20.01123333	17.73701333	2.27422	4.837360308	Up	0.02047533	0.068413385
Q9H7B4	SMYD3	Histone-lysine N-methyltransferase SMYD3	Homo sapiens	49.09714	0.000250438	52.30511	6	6	16.73076333	15.54688	1.183883333	2.271874802	Up	0.020479583	0.068413385
Q68CP4	HGSNAT	Heparan-alpha-glucosaminide N-acetyltransferase	Homo sapiens	73.29343	0.001046901	40.725075	3	3	16.77340667	18.18992667	-1.41652	0.374614851	Down	0.020554095	0.068617185
Q9UBK9	UXT	Protein UXT	Homo sapiens	18.24608	0.000250438	49.023376	2	2	18.14817333	18.53084667	-0.382673333	0.767014984	Down	0.020581184	0.068626555
Q9Y6C2	EMILIN1	EMILIN-1	Homo sapiens	106.69513	0.000250438	51.98539	52	52	22.42393	26.85794333	-4.434013333	0.046262488	Down	0.020588429	0.068626555
O43739	CYTH3	Cytohesin-3	Homo sapiens	46.34864	0.000250438	49.855614	2	1	19.67730333	18.03134667	1.645956667	3.129553125	Up	0.020603657	0.068626555
Q13724	MOGS	Mannosyl-oligosaccharide glucosidase	Homo sapiens	91.91762	0.000250438	51.935062	30	30	20.01344333	19.06122333	0.95222	1.934847686	Up	0.020619204	0.068626555
P28838	LAP3	Cytosol aminopeptidase	Homo sapiens	56.16634	0.000250438	48.39773	29	29	21.73105333	20.72621667	1.004836667	2.006716296	Up	0.020624434	0.068626555
Q6UW63	POGLUT2	Protein O-glucosyltransferase 2	Homo sapiens	58.04257	0.000250438	51.463005	14	14	18.24389667	17.43778667	0.80611	1.748490551	Up	0.020666501	0.068721527
Q9H8M7	MINDY3	Ubiquitin carboxyl-terminal hydrolase MINDY-3	Homo sapiens	49.72457	0.000250438	50.60765	6	6	19.30001667	18.51173333	0.788283333	1.727018256	Up	0.020731625	0.068892993
Q6NXR4	TTI2	TELO2-interacting protein 2	Homo sapiens	56.91471	0.000250438	45.970127	3	3	14.86533667	17.26539333	-2.400056667	0.189457129	Down	0.020788064	0.06889883
P19113	HDC	Histidine decarboxylase	Homo sapiens	74.14054	0.000250438	46.452362	1	1	14.12976	10.9898	3.13996	8.81499652	Up	0.020790284	0.06889883
Q9HCE1	MOV10	Helicase MOV-10	Homo sapiens	113.67128	0.000250438	50.404007	41	41	19.70293333	18.27665	1.426283333	2.687534609	Up	0.020793377	0.06889883
Q8IZE3	SCYL3	Protein-associating with the carboxyl-terminal domain of ezrin	Homo sapiens	82.85749	0.000670841	44.340855	3	3	15.80336	14.72208667	1.081273333	2.115902769	Up	0.020796623	0.06889883
P46934	NEDD4	E3 ubiquitin-protein ligase NEDD4	Homo sapiens	149.11447	0.000250438	48.786194	18	14	19.26958333	20.16997	-0.900386667	0.535743124	Down	0.020801182	0.06889883
Q9UBT2	UBA2	SUMO-activating enzyme subunit 2	Homo sapiens	71.22363	0.000250438	51.98831	24	24	21.15131667	19.54601667	1.6053	3.04259013	Up	0.02083189	0.068915823
O15355	PPM1G	Protein phosphatase 1G	Homo sapiens	59.27162	0.000250438	50.836475	14	14	20.71113667	19.10916333	1.601973333	3.035582396	Up	0.020838644	0.068915823
P07203	GPX1	Glutathione peroxidase 1	Homo sapiens	22.08817	0.000250438	52.712936	11	11	20.58078667	19.63027667	0.95051	1.932555705	Up	0.020853466	0.068915823
P00367	GLUD1	Glutamate dehydrogenase 1, mitochondrial	Homo sapiens	61.39786	0.000250438	48.78467	17	5	18.7605	19.83578667	-1.075286667	0.474576752	Down	0.020860566	0.068915823
O00178	GTPBP1	GTP-binding protein 1	Homo sapiens	72.45381	0.000250438	47.402615	13	13	18.70206	17.50829333	1.193766667	2.28749195	Up	0.020919672	0.069066182
P23510	TNFSF4	Tumor necrosis factor ligand superfamily member 4	Homo sapiens	21.0503	0.000885936	42.913094	8	8	17.26574	19.60191	-2.33617	0.198035366	Down	0.020970933	0.069190461
Q9H015	SLC22A4	Solute carrier family 22 member 4	Homo sapiens	62.15514	0.001197844	36.94551	2	2	16.20107667	20.64468667	-4.44361	0.045955776	Down	0.021051421	0.069410946
P62241	RPS8	Small ribosomal subunit protein eS8	Homo sapiens	24.20518	0.000250438	52.23028	16	16	24.65805	23.51567	1.14238	2.207448837	Up	0.021069426	0.069425262
P45973	CBX5	Chromobox protein homolog 5	Homo sapiens	22.22497	0	56.37288	7	6	19.14197	17.5175	1.62447	3.083288741	Up	0.021086654	0.069436997
Q9NS15	LTBP3	Latent-transforming growth factor beta-binding protein 3	Homo sapiens	139.35937	0.000250438	49.64361	31	31	16.17584	19.47207667	-3.296236667	0.101796745	Down	0.021139583	0.069517084
P62913	RPL11	Large ribosomal subunit protein uL5	Homo sapiens	20.25238	0.000250438	46.57054	14	14	23.15441667	21.99682333	1.157593333	2.230849724	Up	0.02115945	0.069517084
P61764	STXBP1	Syntaxin-binding protein 1	Homo sapiens	67.56871	0.000250438	51.491207	22	22	18.35799	19.63716	-1.27917	0.412032488	Down	0.021165246	0.069517084
Q9NVM1	EVA1B	Protein eva-1 homolog B	Homo sapiens	18.3736	0.000250438	47.028122	2	2	16.39997	20.75979333	-4.359823333	0.04870375	Down	0.021166024	0.069517084
Q12788	TBL3	Transducin beta-like protein 3	Homo sapiens	89.03468	0.000250438	54.687225	19	19	18.12915333	17.02622	1.102933333	2.147909686	Up	0.021179383	0.069517084
O14976	GAK	Cyclin-G-associated kinase	Homo sapiens	143.19056	0.000250438	55.55143	28	28	18.77984333	17.82959333	0.95025	1.932207455	Up	0.021301533	0.069841188
Q9H0P0	NT5C3A	Cytosolic 5'-nucleotidase 3A	Homo sapiens	37.94809	0.000250438	49.14144	11	11	16.47990667	14.98161	1.498296667	2.825089683	Up	0.021305617	0.069841188
P23921	RRM1	Ribonucleoside-diphosphate reductase large subunit	Homo sapiens	90.07013	0.000250438	49.597595	32	32	19.9241	18.13643667	1.787663333	3.452552454	Up	0.02133744	0.069900407
P49792	RANBP2	E3 SUMO-protein ligase RanBP2	Homo sapiens	358.19923	0.000250438	51.687817	47	28	18.87898667	17.88635333	0.992633333	1.98981366	Up	0.021384887	0.06999229
P46100	ATRX	Transcriptional regulator ATRX	Homo sapiens	282.58673	0.000250438	52.4385	16	16	17.90935	16.16314667	1.746203333	3.354745522	Up	0.021399446	0.06999229
Q05707	COL14A1	Collagen alpha-1(XIV) chain	Homo sapiens	193.51547	0.000250438	50.76889	46	46	18.59054333	20.86811	-2.277566667	0.206245326	Down	0.021406813	0.06999229
Q13885	TUBB2A	Tubulin beta-2A chain	Homo sapiens	49.90697	0.000487686	45.220882	8	1	25.05500667	23.26228	1.792726667	3.464690942	Up	0.021460155	0.070033494
P40938	RFC3	Replication factor C subunit 3	Homo sapiens	40.55628	0.000250438	50.26072	11	11	18.28573667	16.13995333	2.145783333	4.425324759	Up	0.021465546	0.070033494
P51688	SGSH	N-sulphoglucosamine sulphohydrolase	Homo sapiens	56.69536	0.000250438	51.62081	1	1	18.04625333	17.30921667	0.737036667	1.666748775	Up	0.021471829	0.070033494
P04632	CAPNS1	Calpain small subunit 1	Homo sapiens	28.31571	0.000250438	52.780888	13	11	19.81528	20.75247333	-0.937193333	0.522247891	Down	0.021474549	0.070033494
Q8IWZ3	ANKHD1	Ankyrin repeat and KH domain-containing protein 1	Homo sapiens	269.45751	0.000250438	49.350204	10	3	17.85762667	16.72631333	1.131313333	2.190580654	Up	0.021511942	0.070059881
Q9Y2R4	DDX52	Probable ATP-dependent RNA helicase DDX52	Homo sapiens	67.46601	0.000250438	46.19666	7	7	17.44571333	16.31597333	1.12974	2.188193015	Up	0.021520876	0.070059881
P04156	PRNP	Major prion protein	Homo sapiens	27.66116	0.000250438	51.43605	7	7	17.35579333	21.0246	-3.668806667	0.078628347	Down	0.021524006	0.070059881
Q9BS40	LXN	Latexin	Homo sapiens	25.75018	0.001046901	41.72208	1	1	14.07879	16.45262667	-2.373836667	0.192931863	Down	0.021599018	0.07021909
Q7L1Q6	BZW1	eIF5-mimic protein 2	Homo sapiens	48.04322	0.000250438	52.668484	23	23	20.35956333	19.80879667	0.550766667	1.464863937	Up	0.021600559	0.07021909
O95407	TNFRSF6B	Tumor necrosis factor receptor superfamily member 6B	Homo sapiens	32.67957	0.000885936	42.739323	5	5	15.99681	18.46815667	-2.471346667	0.180322751	Down	0.021618507	0.070232502
P62851	RPS25	Small ribosomal subunit protein eS25	Homo sapiens	13.74213	0.001046901	41.83724	6	6	23.73980333	22.75757667	0.982226667	1.975512078	Up	0.021672731	0.070363672
P05997	COL5A2	Collagen alpha-2(V) chain	Homo sapiens	144.91009	0.000250438	55.533215	50	50	18.43759333	22.45741667	-4.019823333	0.061647093	Down	0.021699416	0.070405322
P16885	PLCG2	1-phosphatidylinositol 4,5-bisphosphate phosphodiesterase gamma-2	Homo sapiens	147.86992	0.000250438	49.966164	32	31	18.41824667	17.02698333	1.391263333	2.623082773	Up	0.021725937	0.070446386
P07947	YES1	Tyrosine-protein kinase Yes	Homo sapiens	60.80123	0.000250438	49.78986	18	9	19.74078667	20.46178667	-0.721	0.60667678	Down	0.021801517	0.070646369
O60739	EIF1B	Eukaryotic translation initiation factor 1b	Homo sapiens	12.82364	0.001197844	38.797054	1	1	14.60790333	15.95620333	-1.3483	0.392754579	Down	0.021840715	0.070680554
Q8WUM9	SLC20A1	Sodium-dependent phosphate transporter 1	Homo sapiens	73.69967	0.000250438	49.618717	5	5	17.10037333	18.64352667	-1.543153333	0.343134637	Down	0.021879955	0.070680554
Q9GZT8	NIF3L1	NIF3-like protein 1	Homo sapiens	41.96803	0.000250438	50.153507	11	11	17.19336667	18.54217667	-1.34881	0.392615763	Down	0.02189222	0.070680554
Q9UGM3	DMBT1	Deleted in malignant brain tumors 1 protein	Homo sapiens	260.73541	0.000670841	44.651672	4	4	19.90808	18.71063	1.19745	2.29333959	Up	0.021895245	0.070680554
O75882	ATRN	Attractin	Homo sapiens	158.53687	0.000250438	53.427746	26	26	17.65171333	20.13733	-2.485616667	0.178547932	Down	0.021911633	0.070680554
Q8IX12	CCAR1	Cell division cycle and apoptosis regulator protein 1	Homo sapiens	132.82102	0.000250438	50.60919	17	17	18.67864	17.42902667	1.249613333	2.37777686	Up	0.021914408	0.070680554
Q14527	HLTF	Helicase-like transcription factor	Homo sapiens	113.92866	0.000250438	49.51201	6	6	15.93178333	14.29211	1.639673333	3.1159527	Up	0.02192409	0.070680554
Q12769	NUP160	Nuclear pore complex protein Nup160	Homo sapiens	162.12132	0.000487686	45.15483	2	2	17.30241667	15.74272667	1.55969	2.947904934	Up	0.021928166	0.070680554
Q15797	SMAD1	Mothers against decapentaplegic homolog 1	Homo sapiens	52.26003	0.000670841	44.79581	5	1	17.23973667	18.13968	-0.899943333	0.53590778	Down	0.021937263	0.070680554
A4D1P6	WDR91	WD repeat-containing protein 91	Homo sapiens	83.3444	0.000250438	48.99642	7	7	18.52568667	18.05074	0.474946667	1.389866839	Up	0.021967673	0.070696444
O00764	PDXK	Pyridoxal kinase	Homo sapiens	35.1023	0.000250438	49.21759	12	12	19.65826667	18.73506667	0.9232	1.896316797	Up	0.021970023	0.070696444
P36873	PPP1CC	Serine/threonine-protein phosphatase PP1-gamma catalytic subunit	Homo sapiens	36.98378	0.000885936	42.898693	3	3	21.43887667	20.06437667	1.3745	2.592780364	Up	0.02208981	0.071014425
Q13085	ACACA	Acetyl-CoA carboxylase 1	Homo sapiens	265.55381	0.000250438	54.58292	77	77	19.87411667	18.42052	1.453596667	2.73890014	Up	0.022109005	0.071014425
Q7KYR7	BTN2A1	Butyrophilin subfamily 2 member A1	Homo sapiens	59.63256	0.000250438	53.833786	13	9	16.80608667	18.45343667	-1.64735	0.319225986	Down	0.022121567	0.071014425
Q8NBN3	TMEM87A	Transmembrane protein 87A	Homo sapiens	63.43002	0.000250438	53.896175	12	12	19.18446	18.83119333	0.353266667	1.27744986	Up	0.022132787	0.071014425
Q08AF3	SLFN5	Schlafen family member 5	Homo sapiens	101.0547	0.000250438	53.713158	34	31	19.12764667	17.04959	2.078056667	4.222380715	Up	0.022138723	0.071014425
O95819	MAP4K4	Mitogen-activated protein kinase kinase kinase kinase 4	Homo sapiens	142.10079	0.000250438	52.79804	29	15	18.95058333	20.45985	-1.509266667	0.351289737	Down	0.02217454	0.07106728
Q8N4L2	PIP4P2	Type 2 phosphatidylinositol 4,5-bisphosphate 4-phosphatase	Homo sapiens	28.08097	0.001046901	41.877506	3	3	17.07686667	18.19077667	-1.11391	0.462040109	Down	0.022183174	0.07106728
Q7L1W4	LRRC8D	Volume-regulated anion channel subunit LRRC8D	Homo sapiens	98.20139	0.001046901	41.028576	1	1	15.59430333	16.92508667	-1.330783333	0.397552326	Down	0.022220585	0.071142276
P63244	RACK1	Small ribosomal subunit protein RACK1	Homo sapiens	35.07672	0.000250438	47.896236	22	22	25.91195	24.22876333	1.683186667	3.211365038	Up	0.022276313	0.071275784
Q8WUA2	PPIL4	Peptidyl-prolyl cis-trans isomerase-like 4	Homo sapiens	57.22508	0.000250438	48.011024	7	7	16.97597333	15.52292333	1.45305	2.737862512	Up	0.022291181	0.071278471
Q9NZN3	EHD3	EH domain-containing protein 3	Homo sapiens	60.88712	0	59.25273	38	16	22.26551667	21.37809	0.887426667	1.849873562	Up	0.022312435	0.071301561
Q96QE2	SLC2A13	Proton myo-inositol cotransporter	Homo sapiens	70.37083	0.000885936	42.729736	5	5	15.87547	17.47157	-1.5961	0.330769932	Down	0.022452682	0.071704638
Q7L5Y9	MAEA	E3 ubiquitin-protein transferase MAEA	Homo sapiens	45.28728	0.000250438	51.282116	6	6	17.40526333	16.57107	0.834193333	1.782859894	Up	0.022527886	0.071899618
Q92835	INPP5D	Phosphatidylinositol 3,4,5-trisphosphate 5-phosphatase 1	Homo sapiens	133.29248	0.000250438	50.669823	8	8	19.19722667	18.09365333	1.103573333	2.148862741	Up	0.022575064	0.072004961
Q9H269	VPS16	Vacuolar protein sorting-associated protein 16 homolog	Homo sapiens	94.69368	0.000250438	54.411728	23	23	19.00662333	18.15359333	0.85303	1.806290581	Up	0.022617319	0.072086834
Q8NBJ5	COLGALT1	Procollagen galactosyltransferase 1	Homo sapiens	71.6361	0.000250438	50.68871	38	38	22.51669667	19.94763667	2.56906	5.934226528	Up	0.022629108	0.072086834
P54577	YARS1	Tyrosine--tRNA ligase, cytoplasmic	Homo sapiens	59.14347	0.000250438	52.278442	39	39	20.96917333	20.19484667	0.774326667	1.710391593	Up	0.022650006	0.072108197
Q9P2D3	HEATR5B	HEAT repeat-containing protein 5B	Homo sapiens	224.30239	0.000250438	48.44358	15	15	17.09834333	16.09569333	1.00265	2.003677056	Up	0.022702897	0.072158612
Q9UBS3	DNAJB9	DnaJ homolog subfamily B member 9	Homo sapiens	25.51829	0.000885936	42.882355	4	4	15.03789333	17.14150333	-2.10361	0.232675304	Down	0.022705105	0.072158612
Q9BRZ2	TRIM56	E3 ubiquitin-protein ligase TRIM56	Homo sapiens	81.4877	0.000250438	49.493504	20	20	18.88955	17.39210667	1.497443333	2.823419177	Up	0.022714698	0.072158612
P33176	KIF5B	Kinesin-1 heavy chain	Homo sapiens	109.68486	0.000250438	51.114075	56	44	21.21943667	20.76375	0.455686667	1.3714354	Up	0.022722649	0.072158612
P54886	ALDH18A1	Delta-1-pyrroline-5-carboxylate synthase	Homo sapiens	87.30229	0.000250438	50.831333	19	19	18.0151	18.86056	-0.84546	0.556533331	Down	0.022769093	0.072225445
Q9Y2G5	POFUT2	GDP-fucose protein O-fucosyltransferase 2	Homo sapiens	49.97586	0.000250438	51.763798	25	25	21.51389	20.02166	1.49223	2.813234861	Up	0.022772124	0.072225445
Q9NP58	ABCB6	ATP-binding cassette sub-family B member 6	Homo sapiens	93.88555	0.000487686	44.951035	5	5	15.65670667	17.16316	-1.506453333	0.351975439	Down	0.022838002	0.07234588
Q96AC1	FERMT2	Fermitin family homolog 2	Homo sapiens	77.86053	0.000250438	50.49244	35	33	20.11941333	21.85309667	-1.733683333	0.300683304	Down	0.022846065	0.07234588
Q15018	ABRAXAS2	BRISC complex subunit Abraxas 2	Homo sapiens	46.90082	0.000250438	47.91081	10	10	18.34417	17.33166	1.01251	2.017417951	Up	0.02286019	0.07234588
P37268	FDFT1	Squalene synthase	Homo sapiens	48.11528	0.000250438	49.37751	14	14	17.63378333	16.82766333	0.80612	1.748502671	Up	0.022873083	0.07234588
Q01085	TIAL1	Nucleolysin TIAR	Homo sapiens	41.59071	0.000250438	49.47066	9	6	19.07218333	18.22818667	0.843996667	1.795015954	Up	0.022881929	0.07234588
O75636	FCN3	Ficolin-3	Homo sapiens	32.90298	0.001197844	40.180347	4	4	16.00158667	16.88345333	-0.881866667	0.542664837	Down	0.022895527	0.07234588
Q9H6V9	LDAH	Lipid droplet-associated hydrolase	Homo sapiens	37.3185	0.000670841	43.838634	4	4	17.50448333	16.00383333	1.50065	2.829701747	Up	0.02299046	0.072559443
Q9UBQ7	GRHPR	Glyoxylate reductase/hydroxypyruvate reductase	Homo sapiens	35.66827	0.000250438	50.258408	16	16	20.88968	20.33302333	0.556656667	1.470856669	Up	0.023002553	0.072559443
Q8NEU8	APPL2	DCC-interacting protein 13-beta	Homo sapiens	74.49334	0.000250438	48.08427	14	14	18.76167	17.86216333	0.899506667	1.865427986	Up	0.023005956	0.072559443
P31949	S100A11	Protein S100-A11	Homo sapiens	11.74044	0.000250438	48.173267	7	7	23.07942667	24.36276667	-1.28334	0.410843259	Down	0.023038969	0.072618489
P30408	TM4SF1	Transmembrane 4 L6 family member 1	Homo sapiens	21.63229	0.000250438	45.98597	1	1	18.29714	20.94155667	-2.644416667	0.159937853	Down	0.023089812	0.072733624
Q9NYL2	MAP3K20	Mitogen-activated protein kinase kinase kinase 20	Homo sapiens	91.15502	0.000250438	49.29255	17	17	19.57523333	18.28885667	1.286376667	2.439146931	Up	0.023118356	0.072778419
Q9BV68	RNF126	E3 ubiquitin-protein ligase RNF126	Homo sapiens	33.86149	0.000670841	44.54706	5	5	18.44547	17.73715333	0.708316667	1.633896578	Up	0.023204368	0.073001998
Q9Y3B2	EXOSC1	Exosome complex component CSL4	Homo sapiens	21.45175	0.000250438	48.202374	8	8	19.18569	17.76356333	1.422126667	2.679802478	Up	0.023223095	0.073001998
P09234	SNRPC	U1 small nuclear ribonucleoprotein C	Homo sapiens	17.39366	0.000250438	47.975418	2	2	16.61398	17.55161667	-0.937636667	0.522087431	Down	0.02323248	0.073001998
P33897	ABCD1	ATP-binding cassette sub-family D member 1	Homo sapiens	82.93692	0.000250438	50.658882	8	8	19.22637333	15.87447667	3.351896667	10.20989884	Up	0.023261529	0.073016748
Q8TEQ6	GEMIN5	Gem-associated protein 5	Homo sapiens	168.58939	0.000250438	52.747063	36	36	19.18094333	17.82963	1.351313333	2.551442861	Up	0.02327084	0.073016748
P13612	ITGA4	Integrin alpha-4	Homo sapiens	114.89965	0.000487686	45.19213	26	26	18.79284	21.71883667	-2.925996667	0.131579198	Down	0.023286664	0.073016748
Q14204	DYNC1H1	Cytoplasmic dynein 1 heavy chain 1	Homo sapiens	532.40771	0.000250438	55.504032	277	277	23.02505333	21.87977667	1.145276667	2.211885441	Up	0.023294656	0.073016748
Q8IX18	DHX40	Probable ATP-dependent RNA helicase DHX40	Homo sapiens	88.5601	0.000250438	45.974888	8	8	16.25059	14.25568	1.99491	3.985912389	Up	0.023337236	0.073033943
P04004	VTN	Vitronectin	Homo sapiens	54.30559	0.000250438	50.35268	12	12	24.70522667	22.99145333	1.713773333	3.280176245	Up	0.023338573	0.073033943
Q96RD7	PANX1	Pannexin-1	Homo sapiens	48.05011	0.000250438	51.50667	7	7	16.78326667	18.48908667	-1.70582	0.306546959	Down	0.023343264	0.073033943
O95707	POP4	Ribonuclease P protein subunit p29	Homo sapiens	25.42473	0.000670841	44.175083	5	5	18.36999	16.59726	1.77273	3.416999413	Up	0.023386975	0.073125675
P25325	MPST	3-mercaptopyruvate sulfurtransferase	Homo sapiens	33.17846	0.000250438	51.742355	13	13	20.30676	18.8452	1.46156	2.754060018	Up	0.023432687	0.073190068
Q9NQT8	KIF13B	Kinesin-like protein KIF13B	Homo sapiens	202.78864	0.000250438	48.905647	9	9	18.01981667	17.42589333	0.593923333	1.509345758	Up	0.023444562	0.073190068
P00749	PLAU	Urokinase-type plasminogen activator	Homo sapiens	48.52346	0.000250438	48.95511	24	24	16.45866667	19.85392	-3.395253333	0.095044481	Down	0.023454097	0.073190068
Q7Z7K6	CENPV	Centromere protein V	Homo sapiens	29.94591	0	57.03197	8	8	18.91301667	17.04686333	1.866153333	3.645592565	Up	0.023478265	0.073190068
O43164	PJA2	E3 ubiquitin-protein ligase Praja-2	Homo sapiens	78.2141	0.000670841	43.596046	1	1	14.77554667	11.70125667	3.07429	8.422742146	Up	0.023485077	0.073190068
Q9Y3A3	MOB4	MOB-like protein phocein	Homo sapiens	26.03243	0.000250438	50.76955	7	7	19.38784667	17.85611333	1.531733333	2.891330108	Up	0.023493997	0.073190068
O95347	SMC2	Structural maintenance of chromosomes protein 2	Homo sapiens	135.65607	0.000250438	52.308807	23	23	17.30975667	16.41358333	0.896173333	1.861122908	Up	0.023514914	0.073210343
Q9UP38	FZD1	Frizzled-1	Homo sapiens	71.15831	0.000250438	46.37861	6	6	16.77181667	19.17454	-2.402723333	0.189107261	Down	0.023530966	0.073215454
P49721	PSMB2	Proteasome subunit beta type-2	Homo sapiens	22.83627	0.000250438	53.122597	16	16	23.01742667	23.23633333	-0.218906667	0.859216339	Down	0.023566771	0.073281984
Q9BZK7	TBL1XR1	F-box-like/WD repeat-containing protein TBL1XR1	Homo sapiens	55.59488	0.000250438	48.823044	12	8	17.76937667	16.41709667	1.35228	2.553153009	Up	0.02358461	0.073292603
Q96IJ6	GMPPA	Mannose-1-phosphate guanyltransferase alpha	Homo sapiens	46.29116	0.000250438	50.008007	17	17	21.15597	19.66408667	1.491883333	2.812558947	Up	0.023607442	0.073318712
Q96RS6	NUDCD1	NudC domain-containing protein 1	Homo sapiens	66.75584	0.000250438	51.84191	15	15	20.33804667	19.36411333	0.973933333	1.964188424	Up	0.023662643	0.073433164
Q6P2P2	PRMT9	Protein arginine N-methyltransferase 9	Homo sapiens	94.50136	0.000250438	51.503807	5	5	18.16972	17.3775	0.79222	1.731737188	Up	0.023682498	0.073433164
P18440	NAT1	Arylamine N-acetyltransferase 1	Homo sapiens	33.89872	0.000670841	44.07699	3	3	19.12323333	16.21086667	2.912366667	7.528522021	Up	0.023687651	0.073433164
Q8NB90	AFG2A	ATPase family gene 2 protein homolog A	Homo sapiens	97.90441	0.000250438	53.01849	18	18	17.21895667	16.09367667	1.12528	2.181438801	Up	0.023773491	0.07356178
P16989	YBX3	Y-box-binding protein 3	Homo sapiens	40.08995	0.000250438	51.37757	4	4	16.40092333	18.47707667	-2.076153333	0.237145873	Down	0.023801435	0.07356178
Q8IY95	TMEM192	Transmembrane protein 192	Homo sapiens	30.92234	0.002761886	33.390705	2	2	16.77521	18.5773	-1.80209	0.286758867	Down	0.023823698	0.07356178
P46782	RPS5	Small ribosomal subunit protein uS7	Homo sapiens	22.87639	0.000250438	52.910095	17	17	24.10047333	22.69330333	1.40717	2.65216402	Up	0.023825871	0.07356178
P13611	VCAN	Versican core protein	Homo sapiens	372.82005	0.000250438	52.81629	51	51	19.56193333	25.71542	-6.153486667	0.014048046	Down	0.02382732	0.07356178
O75909	CCNK	Cyclin-K	Homo sapiens	64.23976	0.000250438	51.077404	5	5	16.99697	15.96949667	1.027473333	2.038451078	Up	0.023838719	0.07356178
Q16555	DPYSL2	Dihydropyrimidinase-related protein 2	Homo sapiens	62.29362	0.000250438	52.958015	35	30	23.41233333	22.01106667	1.401266667	2.641333859	Up	0.023846659	0.07356178
P19256	CD58	Lymphocyte function-associated antigen 3	Homo sapiens	28.14738	0.000250438	50.341034	3	3	16.97739	19.17163	-2.19424	0.218508302	Down	0.023882449	0.07356178
P11279	LAMP1	Lysosome-associated membrane glycoprotein 1	Homo sapiens	44.88235	0.000670841	44.80274	9	9	21.35678667	23.36882333	-2.012036667	0.247922882	Down	0.023886358	0.07356178
P0DI83	RAB34	Ras-related protein Rab-34, isoform NARR	Homo sapiens	21.11828	0.000250438	45.90625	1	1	12.55924667	14.88086667	-2.32162	0.200042716	Down	0.023889676	0.07356178
Q96BY6	DOCK10	Dedicator of cytokinesis protein 10	Homo sapiens	249.53092	0.000250438	55.13433	27	25	17.73594667	18.46754333	-0.731596667	0.602237034	Down	0.023897318	0.07356178
Q8TDZ2	MICAL1	[F-actin]-monooxygenase MICAL1	Homo sapiens	117.87476	0.000250438	51.493217	32	32	23.65717333	22.49406	1.163113333	2.23940169	Up	0.023918019	0.07356178
P12111	COL6A3	Collagen alpha-3(VI) chain	Homo sapiens	343.66937	0	57.86315	231	231	23.43738667	27.02355667	-3.58617	0.083263615	Down	0.023930038	0.07356178
O75936	BBOX1	Gamma-butyrobetaine dioxygenase	Homo sapiens	44.71495	0.000250438	45.738995	5	5	19.43986	17.67888	1.76098	3.389282754	Up	0.023942135	0.07356178
Q16629	SRSF7	Serine/arginine-rich splicing factor 7	Homo sapiens	27.36653	0.000250438	49.44413	10	10	21.15804667	19.6569	1.501146667	2.830676077	Up	0.023946307	0.07356178
Q9H1A3	METTL9	Protein-L-histidine N-pros-methyltransferase	Homo sapiens	36.5362	0.000250438	46.706978	5	5	19.2396	18.29498	0.94462	1.924681866	Up	0.024001249	0.073678975
Q9NYA1	SPHK1	Sphingosine kinase 1	Homo sapiens	42.51759	0.000250438	45.43152	2	2	16.43107667	17.56401	-1.132933333	0.455987653	Down	0.024019721	0.073678975
P62136	PPP1CA	Serine/threonine-protein phosphatase PP1-alpha catalytic subunit	Homo sapiens	37.51207	0.000250438	48.69481	20	5	23.17156667	21.69498	1.476586667	2.782895368	Up	0.024038376	0.073678975
Q92734	TFG	Protein TFG	Homo sapiens	43.44794	0.000250438	51.248936	9	9	19.68001667	20.62575	-0.945733333	0.519165589	Down	0.024048236	0.073678975
Q96JJ7	TMX3	Protein disulfide-isomerase TMX3	Homo sapiens	51.87198	0.000250438	52.125465	13	13	18.62286	18.93056667	-0.307706667	0.807925031	Down	0.024082932	0.073678975
Q8N128	FAM177A1	Protein FAM177A1	Homo sapiens	23.75737	0.000487686	44.97029	1	1	17.63172333	16.10392333	1.5278	2.883457983	Up	0.02411071	0.073678975
O43432	EIF4G3	Eukaryotic translation initiation factor 4 gamma 3	Homo sapiens	176.65225	0.000250438	55.35246	18	13	19.94989333	19.13582667	0.814066667	1.758160364	Up	0.024112289	0.073678975
Q8WWM7	ATXN2L	Ataxin-2-like protein	Homo sapiens	113.37357	0.000250438	50.685684	13	13	17.54528333	16.56681667	0.978466667	1.970370136	Up	0.02411996	0.073678975
P36021	SLC16A2	Monocarboxylate transporter 8	Homo sapiens	59.51141	0.000250438	47.082493	2	2	15.50111667	18.05156333	-2.550446667	0.170702174	Down	0.024168725	0.073678975
O00478	BTN3A3	Butyrophilin subfamily 3 member A3	Homo sapiens	65.00196	0.000250438	46.88955	8	3	15.69991333	17.67972	-1.979806667	0.253523842	Down	0.024181517	0.073678975
P53582	METAP1	Methionine aminopeptidase 1	Homo sapiens	43.21518	0.000250438	52.03496	17	17	19.53122	17.85895	1.67227	3.187156805	Up	0.024185848	0.073678975
Q9UH03	SEPTIN3	Neuronal-specific septin-3	Homo sapiens	40.70391	0.000250438	47.24007	1	1	18.20115667	16.55399	1.647166667	3.132179008	Up	0.024200511	0.073678975
P09341	CXCL1	Growth-regulated alpha protein	Homo sapiens	11.30141	0.000250438	48.593258	4	4	17.08421	22.73349333	-5.649283333	0.019924905	Down	0.024204025	0.073678975
P62263	RPS14	Small ribosomal subunit protein uS11	Homo sapiens	16.2727	0.000250438	53.168064	10	10	23.48583667	22.50677667	0.97906	1.971180651	Up	0.024217033	0.073678975
Q96AG4	LRRC59	Leucine-rich repeat-containing protein 59	Homo sapiens	34.93045	0.000250438	47.693478	10	10	20.80717	19.65587	1.1513	2.221139492	Up	0.024220303	0.073678975
Q9UBG0	MRC2	C-type mannose receptor 2	Homo sapiens	166.67446	0	55.94251	39	39	20.08662667	21.96359	-1.876963333	0.272256173	Down	0.024222839	0.073678975
Q9Y6Q2	STON1	Stonin-1	Homo sapiens	83.14135	0.000250438	52.534595	11	11	17.75236333	18.80500333	-1.05264	0.482085185	Down	0.024231435	0.073678975
Q13641	TPBG	Trophoblast glycoprotein	Homo sapiens	46.03186	0.000250438	49.441303	9	9	19.44245667	21.07831667	-1.63586	0.321778536	Down	0.024245473	0.073678975
Q9NVE7	PANK4	4'-phosphopantetheine phosphatase	Homo sapiens	85.99095	0.000250438	51.00845	19	19	19.89660667	18.69536333	1.201243333	2.29937749	Up	0.024268771	0.073705694
Q92925	SMARCD2	SWI/SNF-related matrix-associated actin-dependent regulator of chromatin subfamily D member 2	Homo sapiens	58.92093	0.000670841	44.515167	10	9	18.59472333	17.38228333	1.21244	2.317292243	Up	0.024340709	0.073880015
Q99497	PARK7	Parkinson disease protein 7	Homo sapiens	19.89105	0.000250438	50.566902	14	14	17.57093333	19.44806333	-1.87713	0.272224723	Down	0.024376594	0.073944761
O43818	RRP9	U3 small nucleolar RNA-interacting protein 2	Homo sapiens	51.84065	0.000250438	55.037003	17	17	20.76108667	18.46697667	2.29411	4.904513376	Up	0.0244929	0.074222392
Q16181	SEPTIN7	Septin-7	Homo sapiens	50.67994	0	56.7676	33	30	21.66554	20.41398667	1.251553333	2.380976421	Up	0.024497333	0.074222392
Q9Y613	FHOD1	FH1/FH2 domain-containing protein 1	Homo sapiens	126.55132	0.000250438	50.878944	17	17	21.77961	20.60536333	1.174246667	2.256750093	Up	0.024532042	0.074283256
Q9NRA1	PDGFC	Platelet-derived growth factor C	Homo sapiens	39.02941	0.000487686	44.982315	12	12	18.47806333	20.42562	-1.947556667	0.259254931	Down	0.024581336	0.074360885
Q96EM0	L3HYPDH	Trans-3-hydroxy-L-proline dehydratase	Homo sapiens	38.13774	0.000250438	51.49176	8	8	19.23856	18.66367	0.57489	1.489563885	Up	0.02460054	0.074360885
P17812	CTPS1	CTP synthase 1	Homo sapiens	66.69035	0.000250438	50.033436	37	34	22.65202667	20.95744	1.694586667	3.236841376	Up	0.024613584	0.074360885
P23229	ITGA6	Integrin alpha-6	Homo sapiens	126.6055	0.000250438	53.82011	32	32	18.33701667	20.33307	-1.996053333	0.250684842	Down	0.024616219	0.074360885
P49184	DNASE1L1	Deoxyribonuclease-1-like 1	Homo sapiens	33.89281	0.000250438	51.407448	10	10	17.53891	20.40769667	-2.868786667	0.136901801	Down	0.024635457	0.074374781
Q86W56	PARG	Poly(ADP-ribose) glycohydrolase	Homo sapiens	111.11038	0.001197844	37.028645	1	1	17.75477333	16.43360667	1.321166667	2.498680894	Up	0.024656197	0.074391357
Q96J01	THOC3	THO complex subunit 3	Homo sapiens	38.77167	0.000250438	50.5828	6	6	18.24760333	16.63895667	1.608646667	3.049656318	Up	0.024688507	0.074391357
O95379	TNFAIP8	Tumor necrosis factor alpha-induced protein 8	Homo sapiens	23.00344	0.000670841	44.660088	3	3	17.14368	18.31528333	-1.171603333	0.443927709	Down	0.024698602	0.074391357
P07902	GALT	Galactose-1-phosphate uridylyltransferase	Homo sapiens	43.36314	0.001046901	40.40317	2	2	17.30938333	15.70997333	1.59941	3.030193661	Up	0.024721883	0.074391357
Q9Y4Z0	LSM4	U6 snRNA-associated Sm-like protein LSm4	Homo sapiens	15.3497	0.001046901	42.058372	6	6	20.00594667	18.29372667	1.71222	3.276646417	Up	0.024731055	0.074391357
Q8WVB6	CHTF18	Chromosome transmission fidelity protein 18 homolog	Homo sapiens	107.38297	0.000670841	43.398308	1	1	14.41466333	10.9898	3.424863333	10.73956261	Up	0.024754222	0.074391357
Q9BXR0	QTRT1	Queuine tRNA-ribosyltransferase catalytic subunit 1	Homo sapiens	44.04769	0.000250438	47.54453	11	11	17.63450667	15.98889667	1.64561	3.128801212	Up	0.02476979	0.074391357
P50897	PPT1	Palmitoyl-protein thioesterase 1	Homo sapiens	34.19349	0.000250438	46.431416	6	6	17.12523667	16.56822	0.557016667	1.471223742	Up	0.024772434	0.074391357
P49411	TUFM	Elongation factor Tu, mitochondrial	Homo sapiens	49.87493	0.000250438	48.66858	16	16	19.15469333	20.72951	-1.574816667	0.335685781	Down	0.024772717	0.074391357
O00425	IGF2BP3	Insulin-like growth factor 2 mRNA-binding protein 3	Homo sapiens	63.70503	0.000250438	54.484436	14	14	20.19543333	18.79615	1.399283333	2.637705202	Up	0.02478954	0.074397904
O15212	PFDN6	Prefoldin subunit 6	Homo sapiens	14.58266	0.000250438	48.515877	6	6	18.19595333	19.29978	-1.103826667	0.465280727	Down	0.024828338	0.074470357
P10644	PRKAR1A	cAMP-dependent protein kinase type I-alpha regulatory subunit	Homo sapiens	42.98169	0.000250438	49.61518	19	16	20.57097667	19.23962333	1.331353333	2.516386161	Up	0.02488216	0.07458776
O00541	PES1	Pescadillo homolog	Homo sapiens	68.00262	0.000250438	50.941765	18	18	18.92912333	16.00982667	2.919296667	7.564772346	Up	0.024907092	0.074600127
Q9Y394	DHRS7	Dehydrogenase/reductase SDR family member 7	Homo sapiens	38.29876	0.000250438	49.870346	13	13	20.00514667	19.38627	0.618876667	1.535678982	Up	0.02491565	0.074600127
P62258	YWHAE	14-3-3 protein epsilon	Homo sapiens	29.17389	0.000250438	49.504604	20	20	21.56347333	23.17271	-1.609236667	0.32777173	Down	0.024957468	0.074640906
P22314	UBA1	Ubiquitin-like modifier-activating enzyme 1	Homo sapiens	117.849	0.000250438	53.07063	55	55	24.49469	22.60101	1.89368	3.715818411	Up	0.024977049	0.074640906
P48147	PREP	Prolyl endopeptidase	Homo sapiens	80.69953	0.000250438	49.281982	31	31	20.72906333	20.05345	0.675613333	1.597275679	Up	0.024984076	0.074640906
Q12824	SMARCB1	SWI/SNF-related matrix-associated actin-dependent regulator of chromatin subfamily B member 1	Homo sapiens	44.14122	0.000250438	48.50528	6	6	18.0913	17.03918333	1.052116667	2.073569879	Up	0.02498803	0.074640906
P40818	USP8	Ubiquitin carboxyl-terminal hydrolase 8	Homo sapiens	127.52322	0.000250438	49.59432	13	13	17.36072333	16.32915333	1.03157	2.044247676	Up	0.025021694	0.074697547
Q9UNM6	PSMD13	26S proteasome non-ATPase regulatory subunit 13	Homo sapiens	42.94548	0.000250438	49.391502	27	27	22.28652333	21.39187	0.894653333	1.859163091	Up	0.025073362	0.074807841
Q9NZD2	GLTP	Glycolipid transfer protein	Homo sapiens	23.84981	0.001197844	39.198536	2	2	15.06408	17.08444	-2.02036	0.246496659	Down	0.025091578	0.074818255
Q9Y262	EIF3L	Eukaryotic translation initiation factor 3 subunit L	Homo sapiens	66.72698	0.000250438	52.0404	31	31	22.10271	20.59786333	1.504846667	2.837945072	Up	0.025123832	0.074823911
P22090	RPS4Y1	Small ribosomal subunit protein eS4, Y isoform 1	Homo sapiens	29.45561	0.001197844	36.669273	2	1	23.74872333	22.30131667	1.447406667	2.727173842	Up	0.025134896	0.074823911
P48556	PSMD8	26S proteasome non-ATPase regulatory subunit 8	Homo sapiens	39.61189	0.000250438	47.28704	14	14	21.81643667	21.01255667	0.80388	1.745789966	Up	0.025137653	0.074823911
P78362	SRPK2	SRSF protein kinase 2	Homo sapiens	77.52667	0.000250438	52.59631	7	4	18.88644667	17.53711667	1.34933	2.547937696	Up	0.02519593	0.074886935
P12004	PCNA	Proliferating cell nuclear antigen	Homo sapiens	28.76877	0.000250438	48.191498	12	12	20.8541	19.09728	1.75682	3.37952386	Up	0.025211429	0.074886935
Q7L2E3	DHX30	ATP-dependent RNA helicase DHX30	Homo sapiens	133.9382	0.000250438	52.232395	41	41	19.27134	17.76936	1.50198	2.832311612	Up	0.025215362	0.074886935
O95747	OXSR1	Serine/threonine-protein kinase OSR1	Homo sapiens	58.02219	0.000250438	50.044807	14	11	19.34474667	18.7867	0.558046667	1.472274485	Up	0.0252186	0.074886935
Q9H939	PSTPIP2	Proline-serine-threonine phosphatase-interacting protein 2	Homo sapiens	38.8582	0.001197844	37.834785	1	1	14.25950333	10.9898	3.269703333	9.644479188	Up	0.02523252	0.074886935
Q9UNP9	PPIE	Peptidyl-prolyl cis-trans isomerase E	Homo sapiens	33.43079	0.001197844	38.0346	1	1	21.29092	17.50024333	3.790676667	13.83908512	Up	0.025258262	0.074919573
P49917	LIG4	DNA ligase 4	Homo sapiens	103.97077	0.000250438	51.929344	13	13	17.81027667	16.73269667	1.07758	2.110492935	Up	0.025299935	0.074999399
O94953	KDM4B	Lysine-specific demethylase 4B	Homo sapiens	121.89662	0.001197844	39.384438	1	1	15.12421	10.9898	4.13441	17.56230133	Up	0.025348794	0.075100422
P61088	UBE2N	Ubiquitin-conjugating enzyme E2 N	Homo sapiens	17.13782	0.000250438	45.68035	7	2	19.00119667	20.44962333	-1.448426667	0.366420807	Down	0.025420449	0.075268823
P62068	USP46	Ubiquitin carboxyl-terminal hydrolase 46	Homo sapiens	42.44239	0.000670841	44.703724	3	1	17.05224333	17.75872667	-0.706483333	0.612812091	Down	0.025445874	0.075300226
P49207	RPL34	Large ribosomal subunit protein eL34	Homo sapiens	13.29295	0.000250438	45.643505	7	7	22.19263667	21.05400667	1.13863	2.201718461	Up	0.025477472	0.075305557
Q13427	PPIG	Peptidyl-prolyl cis-trans isomerase G	Homo sapiens	88.61716	0.000250438	50.99388	6	6	18.25927667	17.08450667	1.17477	2.257568871	Up	0.025496264	0.075305557
P53621	COPA	Coatomer subunit alpha	Homo sapiens	138.34576	0.000250438	50.90086	82	82	23.14255	22.03816333	1.104386667	2.150074525	Up	0.025503874	0.075305557
Q76M96	CCDC80	Coiled-coil domain-containing protein 80	Homo sapiens	108.17371	0.000250438	49.576656	24	24	17.23371	20.12742	-2.89371	0.134557061	Down	0.025507162	0.075305557
P30043	BLVRB	Flavin reductase (NADPH)	Homo sapiens	22.11934	0.000670841	44.80166	5	5	18.51885667	19.09128667	-0.57243	0.672483139	Down	0.025529951	0.075305557
Q8NBS9	TXNDC5	Thioredoxin domain-containing protein 5	Homo sapiens	47.62886	0.000250438	53.0722	17	17	20.75568667	21.23941667	-0.48373	0.715126316	Down	0.025536602	0.075305557
P57740	NUP107	Nuclear pore complex protein Nup107	Homo sapiens	106.37409	0.000250438	48.699463	9	9	17.26672	16.21819333	1.048526667	2.068416426	Up	0.025586842	0.075359784
P04406	GAPDH	Glyceraldehyde-3-phosphate dehydrogenase	Homo sapiens	36.05321	0.000250438	48.200596	37	36	27.76317	26.37477	1.3884	2.617881873	Up	0.025607446	0.075359784
P02458	COL2A1	Collagen alpha-1(II) chain	Homo sapiens	141.78537	0.000250438	51.802567	11	6	21.88479333	25.11335	-3.228556667	0.106686041	Down	0.025623131	0.075359784
Q9Y6V7	DDX49	Probable ATP-dependent RNA helicase DDX49	Homo sapiens	54.22628	0.000250438	47.188427	7	7	16.82448	14.35979333	2.464686667	5.520070401	Up	0.025629935	0.075359784
Q12888	TP53BP1	TP53-binding protein 1	Homo sapiens	213.5744	0.000250438	48.64952	29	29	20.10219667	18.25136	1.850836667	3.607093117	Up	0.025639427	0.075359784
P07741	APRT	Adenine phosphoribosyltransferase	Homo sapiens	19.60776	0.000670841	44.38056	9	9	21.30552667	20.054	1.251526667	2.380932411	Up	0.025643981	0.075359784
O15243	LEPROT	Leptin receptor gene-related protein	Homo sapiens	14.25379	0.000250438	48.979877	1	1	17.44353333	18.63199667	-1.188463333	0.438769962	Down	0.025764273	0.075561199
O95210	STBD1	Starch-binding domain-containing protein 1	Homo sapiens	39.00726	0.000250438	48.36674	5	5	18.97220667	17.02525333	1.946953333	3.855594513	Up	0.02578221	0.075561199
Q15003	NCAPH	Condensin complex subunit 2	Homo sapiens	82.56317	0.000250438	55.677734	9	9	16.97359333	15.93425667	1.039336667	2.055282443	Up	0.025791467	0.075561199
Q9NXA8	SIRT5	NAD-dependent protein deacylase sirtuin-5, mitochondrial	Homo sapiens	33.88089	0.000487686	45.160137	3	3	16.93928667	15.7412	1.198086667	2.294351872	Up	0.025795748	0.075561199
Q9Y3D8	AK6	Adenylate kinase isoenzyme 6	Homo sapiens	20.06145	0.000250438	52.98121	3	3	17.50151667	16.16760667	1.33391	2.520849519	Up	0.025795912	0.075561199
P13591	NCAM1	Neural cell adhesion molecule 1	Homo sapiens	94.57416	0.000250438	49.950928	18	18	18.73161667	19.93834333	-1.206726667	0.433250504	Down	0.025801748	0.075561199
Q14690	PDCD11	Protein RRP5 homolog	Homo sapiens	208.70078	0.000250438	49.790783	38	38	18.98607667	17.16791	1.818166667	3.526327985	Up	0.025918951	0.075860709
P17612	PRKACA	cAMP-dependent protein kinase catalytic subunit alpha	Homo sapiens	40.58966	0.000250438	47.802116	13	1	20.71048	19.97720667	0.733273333	1.662406653	Up	0.025946729	0.075898289
P62166	NCS1	Neuronal calcium sensor 1	Homo sapiens	21.87871	0.000250438	52.5912	3	3	16.95235667	18.64902667	-1.69667	0.30849735	Down	0.025961731	0.075898479
O60762	DPM1	Dolichol-phosphate mannosyltransferase subunit 1	Homo sapiens	29.63427	0.000250438	48.2807	9	9	19.65106667	18.59006333	1.061003333	2.086382008	Up	0.026019657	0.07602408
P10915	HAPLN1	Hyaluronan and proteoglycan link protein 1	Homo sapiens	40.16555	0.000250438	48.095764	23	22	18.83978333	24.53820667	-5.698423333	0.019257666	Down	0.026143749	0.076342751
P30046	DDT	D-dopachrome decarboxylase	Homo sapiens	12.71176	0.000670841	44.586212	2	1	18.03739	19.38551333	-1.348123333	0.392802677	Down	0.026195621	0.076449529
Q9UEE5	STK17A	Serine/threonine-protein kinase 17A	Homo sapiens	46.55817	0.000670841	44.664352	1	1	18.14414667	22.14585	-4.001703333	0.062426252	Down	0.026224941	0.076449529
Q9P273	TENM3	Teneurin-3	Homo sapiens	300.95048	0.000250438	55.448708	56	49	18.43637	20.86008	-2.42371	0.186376259	Down	0.026237401	0.076449529
Q9NR50	EIF2B3	Translation initiation factor eIF2B subunit gamma	Homo sapiens	50.24029	0.000250438	51.179276	17	17	19.75639667	18.76660333	0.989793333	1.985900489	Up	0.0262405	0.076449529
Q14558	PRPSAP1	Phosphoribosyl pyrophosphate synthase-associated protein 1	Homo sapiens	39.39371	0.000250438	53.8207	13	12	19.32171667	18.22566333	1.096053333	2.137691007	Up	0.026275501	0.076481945
P62191	PSMC1	26S proteasome regulatory subunit 4	Homo sapiens	49.18451	0.000250438	50.22278	34	34	22.00623667	20.50145333	1.504783333	2.837820491	Up	0.026281731	0.076481945
Q13219	PAPPA	Pappalysin-1	Homo sapiens	180.97256	0.000250438	54.382088	63	63	19.17141333	23.56625	-4.394836667	0.047535967	Down	0.026314273	0.076532812
P62736	ACTA2	Actin, aortic smooth muscle	Homo sapiens	42.00895	0.000250438	53.533485	14	1	26.83594667	24.75290667	2.08304	4.236990811	Up	0.026407275	0.076759362
Q08378	GOLGA3	Golgin subfamily A member 3	Homo sapiens	167.35464	0.000250438	55.239616	41	41	20.81568	20.12500667	0.690673333	1.614036644	Up	0.026454392	0.076852353
P09874	PARP1	Poly [ADP-ribose] polymerase 1	Homo sapiens	113.08379	0.000250438	53.02252	23	23	19.06128667	17.49872333	1.562563333	2.953781958	Up	0.026478012	0.076877016
P61225	RAP2B	Ras-related protein Rap-2b	Homo sapiens	20.50435	0.000250438	53.70449	4	4	17.85115667	20.65814667	-2.80699	0.142893282	Down	0.026512775	0.076933986
P19525	EIF2AK2	Interferon-induced, double-stranded RNA-activated protein kinase	Homo sapiens	62.09426	0.000250438	52.13172	20	20	19.70065333	17.89264667	1.808006667	3.501581499	Up	0.026596707	0.077133485
P19367	HK1	Hexokinase-1	Homo sapiens	102.48589	0.000250438	55.39442	50	43	22.66792	20.03282333	2.635096667	6.212167228	Up	0.026648697	0.077219902
Q14393	GAS6	Growth arrest-specific protein 6	Homo sapiens	74.92526	0.000250438	51.834602	27	27	18.81446667	22.58695667	-3.77249	0.073175779	Down	0.0266569	0.077219902
Q06203	PPAT	Amidophosphoribosyltransferase	Homo sapiens	57.39896	0.000250438	50.424664	15	15	18.25947333	16.89684333	1.36263	2.571535375	Up	0.026742296	0.077390603
Q9H8H0	NOL11	Nucleolar protein 11	Homo sapiens	81.1236	0	59.25273	18	18	17.91407667	17.10559333	0.808483333	1.751369307	Up	0.02674629	0.077390603
Q6PIJ6	FBXO38	F-box only protein 38	Homo sapiens	133.94375	0.001046901	42.5133	8	8	17.14109	15.91103	1.23006	2.345767454	Up	0.026823555	0.077539065
Q96HC4	PDLIM5	PDZ and LIM domain protein 5	Homo sapiens	63.9451	0.000250438	53.088226	20	20	21.25371333	20.48865333	0.76506	1.699440675	Up	0.02682812	0.077539065
P34096	RNASE4	Ribonuclease 4	Homo sapiens	16.84047	0.000250438	49.098473	6	6	16.70061	18.22609667	-1.525486667	0.347362359	Down	0.026851013	0.077540869
P56192	MARS1	Methionine--tRNA ligase, cytoplasmic	Homo sapiens	101.11579	0	55.95665	38	38	21.79425667	20.76499333	1.029263333	2.040981822	Up	0.026868147	0.077540869
Q9Y6K9	IKBKG	NF-kappa-B essential modulator	Homo sapiens	48.19768	0.000250438	46.852684	5	5	17.97644	17.41017	0.56627	1.480690383	Up	0.026874527	0.077540869
Q15042	RAB3GAP1	Rab3 GTPase-activating protein catalytic subunit	Homo sapiens	110.52359	0.000250438	51.390392	33	33	19.08776333	18.22048667	0.867276667	1.824216129	Up	0.026902051	0.077570631
Q9GZX3	CHST6	Carbohydrate sulfotransferase 6	Homo sapiens	44.09889	0.000670841	44.790848	1	1	10.15025	14.85496667	-4.704716667	0.038347686	Down	0.026915376	0.077570631
P61106	RAB14	Ras-related protein Rab-14	Homo sapiens	23.89694	0.000250438	48.629784	20	20	20.92901	20.58927	0.33974	1.265528502	Up	0.026990693	0.077712549
Q9BTY7	HGH1	Protein HGH1 homolog	Homo sapiens	42.12923	0.000250438	54.135128	10	10	20.31100667	18.65183	1.659176667	3.158362284	Up	0.027003722	0.077712549
Q9BW61	DDA1	DET1- and DDB1-associated protein 1	Homo sapiens	11.83528	0.000670841	43.187897	1	1	13.86445	10.9898	2.87465	7.334252829	Up	0.027010502	0.077712549
Q9NWU2	GID8	Glucose-induced degradation protein 8 homolog	Homo sapiens	26.74856	0.000250438	50.518047	3	3	18.28790667	16.7421	1.545806667	2.919672734	Up	0.027056086	0.077766777
P62879	GNB2	Guanine nucleotide-binding protein G(I)/G(S)/G(T) subunit beta-2	Homo sapiens	37.33103	0.000250438	48.873615	17	5	23.83345667	25.20479	-1.371333333	0.38653385	Down	0.027059961	0.077766777
Q9Y383	LUC7L2	Putative RNA-binding protein Luc7-like 2	Homo sapiens	46.5139	0.000487686	44.938274	6	6	18.51027667	17.6717	0.838576667	1.788284986	Up	0.027112464	0.077858281
P60174	TPI1	Triosephosphate isomerase	Homo sapiens	26.66948	0.000250438	53.46084	18	18	21.40134667	22.85877667	-1.45743	0.364141229	Down	0.027122448	0.077858281
P10586	PTPRF	Receptor-type tyrosine-protein phosphatase F	Homo sapiens	212.87888	0	56.76609	37	30	18.30065333	19.17740333	-0.87675	0.54459287	Down	0.027153415	0.077903162
Q9NVD7	PARVA	Alpha-parvin	Homo sapiens	42.24372	0.000250438	51.1012	9	9	19.43785667	20.87002333	-1.432166667	0.37057394	Down	0.027180755	0.077906266
Q9NTK5	OLA1	Obg-like ATPase 1	Homo sapiens	44.74356	0.000250438	48.07946	20	20	21.41506333	20.6293	0.785763333	1.724004253	Up	0.027185162	0.077906266
P68371	TUBB4B	Tubulin beta-4B chain	Homo sapiens	49.831	0.000250438	51.855892	26	1	27.03548	25.13982333	1.895656667	3.720913021	Up	0.027204994	0.077919152
Q08379	GOLGA2	Golgin subfamily A member 2	Homo sapiens	113.08621	0.000250438	53.601498	24	24	17.10059667	15.19295	1.907646667	3.751965772	Up	0.027231322	0.077950619
Q8IWT6	LRRC8A	Volume-regulated anion channel subunit LRRC8A	Homo sapiens	94.19873	0.000250438	49.798424	9	9	16.83393333	18.26681667	-1.432883333	0.370389901	Down	0.027396101	0.078378148
P35250	RFC2	Replication factor C subunit 2	Homo sapiens	39.15727	0.000250438	52.487026	12	12	17.17682333	16.07985333	1.09697	2.139049695	Up	0.027483554	0.078584094
Q9Y3L5	RAP2C	Ras-related protein Rap-2c	Homo sapiens	20.74476	0.000487686	45.131428	5	5	18.21302	20.16486	-1.95184	0.25848635	Down	0.027519228	0.078641843
O00139	KIF2A	Kinesin-like protein KIF2A	Homo sapiens	79.95454	0.000250438	48.984623	18	16	19.30539333	18.35104	0.954353333	1.937710889	Up	0.027590158	0.078756052
P40763	STAT3	Signal transducer and activator of transcription 3	Homo sapiens	88.06779	0.000250438	50.310013	28	28	20.0123	18.92121333	1.091086667	2.130344379	Up	0.027590193	0.078756052
O76071	CIAO1	Probable cytosolic iron-sulfur protein assembly protein CIAO1	Homo sapiens	37.84001	0.000250438	46.29924	13	13	18.34427667	17.15880667	1.18547	2.27437477	Up	0.027613671	0.078778811
P30837	ALDH1B1	Aldehyde dehydrogenase X, mitochondrial	Homo sapiens	57.24933	0.000250438	45.629635	6	6	17.61159667	18.33638	-0.724783333	0.605087911	Down	0.027660045	0.078866829
P00450	CP	Ceruloplasmin	Homo sapiens	122.21921	0.000250438	51.427135	10	10	21.28182	20.58278	0.69904	1.623424172	Up	0.02768537	0.078894764
P80162	CXCL6	C-X-C motif chemokine 6	Homo sapiens	11.89727	0.000250438	45.911304	5	5	19.46541	24.34181667	-4.876406667	0.034045156	Down	0.027705739	0.078908553
Q96IY4	CPB2	Carboxypeptidase B2	Homo sapiens	48.42425	0.000670841	44.9197	2	2	20.09677333	17.58780667	2.508966667	5.692122327	Up	0.027766912	0.079038476
Q5VW38	GPR107	Protein GPR107	Homo sapiens	66.99038	0.000487686	45.382824	7	7	19.89939	19.39349667	0.505893333	1.420002366	Up	0.027794857	0.079073723
P50914	RPL14	Large ribosomal subunit protein eL14	Homo sapiens	23.43184	0.000487686	45.16741	8	8	24.12123667	23.07161667	1.04962	2.06998455	Up	0.027815755	0.079088892
P49354	FNTA	Protein farnesyltransferase/geranylgeranyltransferase type-1 subunit alpha	Homo sapiens	44.40863	0.000250438	52.3868	15	15	18.71406667	17.87757	0.836496667	1.785708591	Up	0.027845496	0.079092141
P61769	B2M	Beta-2-microglobulin	Homo sapiens	13.71456	0.001046901	41.45509	2	2	19.80294667	22.83156667	-3.02862	0.1225447	Down	0.02784803	0.079092141
P07099	EPHX1	Epoxide hydrolase 1	Homo sapiens	52.94889	0.000250438	53.33446	20	20	20.23775	19.58677	0.65098	1.570234469	Up	0.027916244	0.079241585
Q9UNQ2	DIMT1	Probable dimethyladenosine transferase	Homo sapiens	35.23639	0.000250438	49.63776	16	16	17.89629667	16.44521	1.451086667	2.734139146	Up	0.027969738	0.079349101
Q9H7B2	RPF2	Ribosome production factor 2 homolog	Homo sapiens	35.58286	0.000250438	51.808613	12	12	21.06804	19.51720667	1.550833333	2.929863259	Up	0.028053178	0.079541406
P46926	GNPDA1	Glucosamine-6-phosphate isomerase 1	Homo sapiens	32.66851	0.000250438	48.31473	13	9	19.14541	20.78599	-1.64058	0.320727508	Down	0.028092866	0.079609511
Q99543	DNAJC2	DnaJ homolog subfamily C member 2	Homo sapiens	71.99637	0.000250438	51.389782	9	9	17.34559333	16.59686333	0.74873	1.680313005	Up	0.028112426	0.079620533
P21283	ATP6V1C1	V-type proton ATPase subunit C 1	Homo sapiens	43.94161	0.000250438	51.060055	15	14	18.38155	18.81388	-0.43233	0.741063976	Down	0.028182216	0.079773727
Q9NVP1	DDX18	ATP-dependent RNA helicase DDX18	Homo sapiens	75.40677	0.000250438	52.48118	27	27	18.24428333	16.25308667	1.991196667	3.975666295	Up	0.028217941	0.079784747
O75077	ADAM23	Disintegrin and metalloproteinase domain-containing protein 23	Homo sapiens	91.92605	0.000250438	52.99127	7	7	16.416	17.47579	-1.05979	0.47970188	Down	0.028220904	0.079784747
P16278	GLB1	Beta-galactosidase	Homo sapiens	76.07488	0.000250438	49.463573	17	16	21.66976333	20.73224333	0.93752	1.915233112	Up	0.028233302	0.079784747
Q9Y263	PLAA	Phospholipase A-2-activating protein	Homo sapiens	87.15706	0.000250438	49.750397	38	38	20.49841	19.09818333	1.400226667	2.639430479	Up	0.02824892	0.079784747
Q8WUX9	CHMP7	Charged multivesicular body protein 7	Homo sapiens	50.91091	0.000250438	51.29797	2	2	17.11319	15.99051333	1.122676667	2.177505959	Up	0.028352962	0.080004083
Q7Z7H5	TMED4	Transmembrane emp24 domain-containing protein 4	Homo sapiens	25.9428	0.000250438	45.888912	8	6	20.18222333	19.16764333	1.01458	2.02031465	Up	0.028373611	0.080004083
Q16643	DBN1	Drebrin	Homo sapiens	71.42929	0.000250438	46.28973	18	18	20.83039667	19.78895	1.041446667	2.058290576	Up	0.028373816	0.080004083
Q13591	SEMA5A	Semaphorin-5A	Homo sapiens	120.61526	0.000250438	49.7199	12	12	15.69610667	18.29731	-2.601203333	0.164800973	Down	0.028437025	0.080081252
Q92974	ARHGEF2	Rho guanine nucleotide exchange factor 2	Homo sapiens	111.54255	0.000250438	51.66926	38	38	20.39518	18.83115333	1.564026667	2.956779515	Up	0.028446532	0.080081252
Q9Y6M5	SLC30A1	Proton-coupled zinc antiporter SLC30A1	Homo sapiens	55.29981	0.000250438	47.160675	10	10	17.87971667	19.67561	-1.795893333	0.287993203	Down	0.028462137	0.080081252
Q9NRA0	SPHK2	Sphingosine kinase 2	Homo sapiens	69.21722	0.000670841	43.601574	4	4	17.89090333	16.84168667	1.049216667	2.069405927	Up	0.028464228	0.080081252
P11940	PABPC1	Polyadenylate-binding protein 1	Homo sapiens	70.67084	0.000250438	50.31088	28	3	22.50379667	21.29948	1.204316667	2.304281011	Up	0.028563156	0.080315106
O14786	NRP1	Neuropilin-1	Homo sapiens	103.13434	0.000250438	52.18867	35	35	19.13527333	22.10376333	-2.96849	0.127760166	Down	0.028597695	0.080367749
Q13242	SRSF9	Serine/arginine-rich splicing factor 9	Homo sapiens	25.54223	0.000250438	51.182957	8	8	18.15611333	17.22324667	0.932866667	1.909065585	Up	0.02862886	0.080410856
Q4ADV7	RIC1	Guanine nucleotide exchange factor subunit RIC1	Homo sapiens	159.30103	0.002178649	33.736332	1	1	14.69966667	10.9898	3.709866667	13.08522355	Up	0.028677896	0.080504084
A1L4H1	SSC5D	Soluble scavenger receptor cysteine-rich domain-containing protein SSC5D	Homo sapiens	165.74273	0.000250438	52.20711	12	12	15.30135333	18.23981	-2.938456667	0.130447693	Down	0.028888429	0.081050308
O75832	PSMD10	26S proteasome non-ATPase regulatory subunit 10	Homo sapiens	24.42783	0.000250438	51.078823	10	10	18.12739333	17.28773667	0.839656667	1.789624195	Up	0.028904747	0.081051334
Q5EBL4	RILPL1	RILP-like protein 1	Homo sapiens	47.10793	0.001197844	38.818897	1	1	15.27992	16.66463	-1.38471	0.382966473	Down	0.028991395	0.081244052
Q9NVX2	NLE1	Notchless protein homolog 1	Homo sapiens	53.32026	0.000250438	49.054977	7	7	18.57197333	17.19170333	1.38027	2.603170848	Up	0.029005454	0.081244052
Q9H9A5	CNOT10	CCR4-NOT transcription complex subunit 10	Homo sapiens	82.30969	0.000250438	49.663433	11	11	18.76689667	18.15626333	0.610633333	1.526929373	Up	0.029043445	0.081305645
Q9UPU5	USP24	Ubiquitin carboxyl-terminal hydrolase 24	Homo sapiens	294.36526	0.000250438	50.937008	48	48	19.17608333	18.32154333	0.85454	1.808182128	Up	0.029068737	0.081331638
Q9NP72	RAB18	Ras-related protein Rab-18	Homo sapiens	22.97707	0.000250438	54.2702	12	12	21.15160333	20.24151	0.910093333	1.879167065	Up	0.029099723	0.081373525
P25788	PSMA3	Proteasome subunit alpha type-3	Homo sapiens	28.43322	0.000250438	48.118073	14	14	22.95544667	23.12544667	-0.17	0.888842681	Down	0.029155833	0.081467817
Q96DT6	ATG4C	Cysteine protease ATG4C	Homo sapiens	52.49742	0.001046901	41.714733	1	1	14.17688	14.93985667	-0.762976667	0.589279234	Down	0.029165511	0.081467817
A9QM74	KPNA7	Importin subunit alpha-8	Homo sapiens	56.93787	0.001046901	41.269733	1	1	19.09335667	18.26662667	0.82673	1.773660639	Up	0.029253687	0.081626933
Q96K76	USP47	Ubiquitin carboxyl-terminal hydrolase 47	Homo sapiens	157.31131	0.000250438	53.839977	28	28	18.32797	17.51462333	0.813346667	1.757283145	Up	0.029254604	0.081626933
Q6XZF7	DNMBP	Dynamin-binding protein	Homo sapiens	177.34708	0.000250438	50.1023	14	14	18.3532	17.41130667	0.941893333	1.921047689	Up	0.029276438	0.08164302
Q9Y696	CLIC4	Chloride intracellular channel protein 4	Homo sapiens	28.7721	0.000250438	55.197483	18	18	21.53241	22.24867	-0.71626	0.608673305	Down	0.029298933	0.081660931
Q04721	NOTCH2	Neurogenic locus notch homolog protein 2	Homo sapiens	265.40478	0.000250438	52.6797	36	32	18.55612667	20.08722667	-1.5311	0.346013444	Down	0.029433966	0.081912931
P25101	EDNRA	Endothelin-1 receptor	Homo sapiens	48.72223	0.001046901	40.37527	2	2	14.10538333	19.22067333	-5.11529	0.028849897	Down	0.029450687	0.081912931
P49748	ACADVL	Very long-chain specific acyl-CoA dehydrogenase, mitochondrial	Homo sapiens	70.39011	0.000250438	49.794155	23	23	18.70487333	19.59921	-0.894336667	0.537994502	Down	0.029461465	0.081912931
Q06323	PSME1	Proteasome activator complex subunit 1	Homo sapiens	28.72309	0.000250438	54.070675	14	14	19.69436333	20.64673333	-0.95237	0.516782815	Down	0.02946994	0.081912931
Q9UBI6	GNG12	Guanine nucleotide-binding protein G(I)/G(S)/G(O) subunit gamma-12	Homo sapiens	8.00622	0.000250438	48.344112	5	5	20.92457	23.44251333	-2.517943333	0.174591674	Down	0.029469954	0.081912931
O43390	HNRNPR	Heterogeneous nuclear ribonucleoprotein R	Homo sapiens	70.94307	0.000250438	52.488335	27	19	22.24313333	20.17461333	2.06852	4.194561503	Up	0.029512824	0.081974103
Q15291	RBBP5	Retinoblastoma-binding protein 5	Homo sapiens	59.15262	0.000250438	45.51758	8	8	17.46480333	16.02169	1.443113333	2.719070077	Up	0.029524229	0.081974103
P31321	PRKAR1B	cAMP-dependent protein kinase type I-beta regulatory subunit	Homo sapiens	43.07295	0.000250438	53.21064	4	4	17.73975333	16.44006667	1.299686667	2.46175411	Up	0.029632072	0.082194621
Q9NYC9	DNAH9	Dynein axonemal heavy chain 9	Homo sapiens	511.87695	0.001046901	41.116188	2	2	17.76374	19.53382	-1.77008	0.293192479	Down	0.029636006	0.082194621
Q12996	CSTF3	Cleavage stimulation factor subunit 3	Homo sapiens	82.92155	0.000250438	49.01822	20	20	18.53404	17.39382	1.14022	2.204146322	Up	0.029713906	0.082335746
Q86V81	ALYREF	THO complex subunit 4	Homo sapiens	26.88789	0.000250438	48.953712	2	2	16.99903	17.55617333	-0.557143333	0.679646594	Down	0.029719299	0.082335746
Q86TI2	DPP9	Dipeptidyl peptidase 9	Homo sapiens	98.2634	0.000250438	47.544674	21	21	20.18491667	19.62046667	0.56445	1.478823628	Up	0.029750155	0.082376314
Q9NXR7	BABAM2	BRISC and BRCA1-A complex member 2	Homo sapiens	43.5517	0.000250438	46.573452	8	8	18.3956	17.51259333	0.883006667	1.844214758	Up	0.029803963	0.082480357
Q9H0X4	FAM234A	Protein FAM234A	Homo sapiens	59.65953	0.000250438	52.724716	12	12	17.50705667	19.85237	-2.345313333	0.196784251	Down	0.029843309	0.082544285
Q9Y5J5	PHLDA3	Pleckstrin homology-like domain family A member 3	Homo sapiens	13.89109	0.000250438	53.3672	3	3	16.35369333	18.42104	-2.067346667	0.238597914	Down	0.029889774	0.082627826
Q69YN4	VIRMA	Protein virilizer homolog	Homo sapiens	202.02497	0.000250438	51.256817	10	10	16.73047667	15.67716	1.053316667	2.075295343	Up	0.029923245	0.082646445
P63151	PPP2R2A	Serine/threonine-protein phosphatase 2A 55 kDa regulatory subunit B alpha isoform	Homo sapiens	51.69208	0.000250438	52.55403	15	8	20.53272333	19.71947667	0.813246667	1.757161344	Up	0.029958988	0.082646445
Q9BTC8	MTA3	Metastasis-associated protein MTA3	Homo sapiens	67.50369	0.000250438	51.629856	16	7	18.38005667	16.48814667	1.89191	3.711262378	Up	0.029970895	0.082646445
Q9BXF6	RAB11FIP5	Rab11 family-interacting protein 5	Homo sapiens	70.41507	0.000250438	46.99648	8	8	19.41640333	18.22049	1.195913333	2.290898171	Up	0.029974848	0.082646445
P06276	BCHE	Cholinesterase	Homo sapiens	68.41805	0.000250438	45.404568	3	3	17.40011	18.25297	-0.85286	0.55368602	Down	0.029977838	0.082646445
Q9NQ66	PLCB1	1-phosphatidylinositol 4,5-bisphosphate phosphodiesterase beta-1	Homo sapiens	138.56684	0.000250438	48.28062	6	6	14.81264	16.58077	-1.76813	0.293589037	Down	0.030007167	0.082682437
P28066	PSMA5	Proteasome subunit alpha type-5	Homo sapiens	26.41103	0.000250438	49.780235	12	12	22.48874	22.16227667	0.326463333	1.253935667	Up	0.030063469	0.082750435
Q9Y296	TRAPPC4	Trafficking protein particle complex subunit 4	Homo sapiens	24.34001	0	56.788475	11	11	18.80272333	18.03134667	0.771376667	1.706897784	Up	0.030064417	0.082750435
Q16831	UPP1	Uridine phosphorylase 1	Homo sapiens	33.93433	0.000250438	49.315586	9	9	18.49821333	17.24420333	1.25401	2.385034276	Up	0.030085631	0.082763992
P55884	EIF3B	Eukaryotic translation initiation factor 3 subunit B	Homo sapiens	92.48161	0.000250438	50.534847	43	43	21.46010667	20.48457667	0.97553	1.966363443	Up	0.030160572	0.082834746
P56545	CTBP2	C-terminal-binding protein 2	Homo sapiens	48.94486	0.000250438	47.98379	7	7	17.87149	16.01136667	1.860123333	3.630386963	Up	0.030184099	0.082834746
Q14088	RAB33A	Ras-related protein Rab-33A	Homo sapiens	26.59268	0.001197844	37.730396	1	1	20.88473333	22.26214333	-1.37741	0.384909184	Down	0.030187205	0.082834746
P78536	ADAM17	Disintegrin and metalloproteinase domain-containing protein 17	Homo sapiens	93.02096	0.000250438	47.99874	16	16	17.77469	19.67419	-1.8995	0.268036244	Down	0.030188717	0.082834746
P55058	PLTP	Phospholipid transfer protein	Homo sapiens	54.73943	0.000250438	47.8109	16	16	20.88511667	25.45440333	-4.569286667	0.042121871	Down	0.030192866	0.082834746
Q07666	KHDRBS1	KH domain-containing, RNA-binding, signal transduction-associated protein 1	Homo sapiens	48.22733	0.000250438	50.31866	14	9	21.62933	18.50580667	3.123523333	8.715136939	Up	0.030225448	0.082849521
Q9H6Z9	EGLN3	Prolyl hydroxylase EGLN3	Homo sapiens	27.26131	0.001197844	35.896095	1	1	11.47923333	18.36066333	-6.88143	0.008481705	Down	0.030254351	0.082849521
Q7Z6L1	TECPR1	Tectonin beta-propeller repeat-containing protein 1	Homo sapiens	129.69625	0.000670841	43.600563	2	2	15.32625667	17.48278	-2.156523333	0.224296135	Down	0.030281212	0.082849521
A6ZKI3	RTL8C	Retrotransposon Gag-like protein 8C	Homo sapiens	13.17114	0.000670841	44.352615	3	1	16.81682667	15.73728	1.079546667	2.113371899	Up	0.030285359	0.082849521
Q7RTV0	PHF5A	PHD finger-like domain-containing protein 5A	Homo sapiens	12.40543	0.000250438	45.732952	7	7	18.04192	16.94577667	1.096143333	2.137824367	Up	0.030293389	0.082849521
Q96ME1	FBXL18	F-box/LRR-repeat protein 18	Homo sapiens	78.91947	0.000250438	52.02005	16	16	19.67462667	18.37791333	1.296713333	2.456685764	Up	0.030296085	0.082849521
Q3KQV9	UAP1L1	UDP-N-acetylhexosamine pyrophosphorylase-like protein 1	Homo sapiens	57.03026	0.000250438	49.677025	12	10	19.97153333	18.77549	1.196043333	2.291104611	Up	0.030341685	0.082929587
P45985	MAP2K4	Dual specificity mitogen-activated protein kinase kinase 4	Homo sapiens	44.28773	0.000250438	46.231342	8	8	17.91743	17.25687333	0.660556667	1.580692419	Up	0.030413158	0.083072391
Q9NZB2	FAM120A	Constitutive coactivator of PPAR-gamma-like protein 1	Homo sapiens	121.88769	0.000250438	49.595596	36	32	20.23849	18.59808	1.64041	3.117544169	Up	0.030446149	0.083072391
P09871	C1S	Complement C1s subcomponent	Homo sapiens	76.68443	0.000250438	52.56037	32	31	19.14569	24.05319	-4.9075	0.033319256	Down	0.030460503	0.083072391
P81605	DCD	Dermcidin	Homo sapiens	11.28386	0.001197844	36.04723	1	1	18.78503	19.95267	-1.16764	0.445148932	Down	0.030475412	0.083072391
Q8TE04	PANK1	Pantothenate kinase 1	Homo sapiens	64.33934	0.001787488	34.513813	1	1	17.57792	15.65329	1.92463	3.796394719	Up	0.030475681	0.083072391
O94925	GLS	Glutaminase kidney isoform, mitochondrial	Homo sapiens	73.4611	0.000250438	48.854843	13	13	18.01221	19.01619667	-1.003986667	0.498620234	Down	0.03051268	0.083128647
P31937	HIBADH	3-hydroxyisobutyrate dehydrogenase, mitochondrial	Homo sapiens	35.32886	0.000250438	51.202446	7	7	16.21650667	18.05823667	-1.84173	0.278987038	Down	0.030572354	0.08323509
Q9UK59	DBR1	Lariat debranching enzyme	Homo sapiens	61.55493	0.000250438	51.58725	10	10	17.83867667	16.72173	1.116946667	2.168874638	Up	0.030584514	0.08323509
P61513	RPL37A	Large ribosomal subunit protein eL43	Homo sapiens	10.27525	0.000250438	49.871124	7	6	19.81666	19.27560333	0.541056667	1.455037834	Up	0.030630969	0.083316892
Q9Y623	MYH4	Myosin-4	Homo sapiens	223.07141	0.000250438	52.468075	1	1	16.96909	18.40476667	-1.435676667	0.369673449	Down	0.030666504	0.083368918
Q5TDP6	LGSN	Lengsin	Homo sapiens	57.27803	0.007050529	29.935413	1	1	17.14538333	17.99460667	-0.849223333	0.555083482	Down	0.030715262	0.083456816
O75970	MPDZ	Multiple PDZ domain protein	Homo sapiens	221.6178	0.000670841	44.39784	14	14	17.71235667	16.88813333	0.824223333	1.770581599	Up	0.030840173	0.083710081
Q86TB9	PATL1	Protein PAT1 homolog 1	Homo sapiens	86.8501	0.000250438	48.124317	7	7	18.02411333	16.65340667	1.370706667	2.585972022	Up	0.030841423	0.083710081
P51153	RAB13	Ras-related protein Rab-13	Homo sapiens	22.77412	0.000250438	48.766216	10	10	20.20981	21.49291	-1.2831	0.41091161	Down	0.030897845	0.083798338
P17677	GAP43	Neuromodulin	Homo sapiens	24.80266	0.001197844	39.346046	2	2	14.21617	18.46603	-4.24986	0.052561126	Down	0.030912724	0.083798338
P62633	CNBP	CCHC-type zinc finger nucleic acid binding protein	Homo sapiens	19.4627	0.000250438	45.748356	7	7	17.0426	17.86982	-0.82722	0.563614253	Down	0.030933746	0.083798338
Q9NP79	VTA1	Vacuolar protein sorting-associated protein VTA1 homolog	Homo sapiens	33.87921	0.000250438	51.222694	10	10	19.13264667	19.62669	-0.494043333	0.710032352	Down	0.03093991	0.083798338
Q96AW1	VOPP1	WW domain binding protein VOPP1	Homo sapiens	19.22447	0.000670841	43.654217	1	1	14.30452333	16.63916	-2.334636667	0.198245955	Down	0.030974539	0.083847434
Q8WWZ8	OIT3	Oncoprotein-induced transcript 3 protein	Homo sapiens	60.02183	0.000670841	44.56692	9	9	19.84804333	17.69861	2.149433333	4.436534949	Up	0.03101604	0.083877484
Q15477	SKIC2	Superkiller complex protein 2	Homo sapiens	137.75524	0.000250438	51.161304	42	42	20.63005	19.32467	1.30538	2.471488168	Up	0.031018656	0.083877484
P51648	ALDH3A2	Aldehyde dehydrogenase family 3 member A2	Homo sapiens	54.84783	0.000250438	49.98583	8	7	17.03322333	16.02884	1.004383333	2.006085831	Up	0.03105087	0.083919931
O14682	ENC1	Ectoderm-neural cortex protein 1	Homo sapiens	66.12984	0.001046901	41.831306	7	7	17.4207	16.40404667	1.016653333	2.023220182	Up	0.031072497	0.083933737
Q96JG6	VPS50	Syndetin	Homo sapiens	111.17401	0.000250438	50.000393	15	15	16.85349667	16.23299	0.620506667	1.537415018	Up	0.03113341	0.083998887
Q99447	PCYT2	Ethanolamine-phosphate cytidylyltransferase	Homo sapiens	43.83547	0.000250438	46.45478	16	16	19.49192	18.52111333	0.970806667	1.959936165	Up	0.031142319	0.083998887
P35240	NF2	Merlin	Homo sapiens	69.69015	0.000250438	54.297623	2	2	15.75457	17.33519667	-1.580626667	0.334336631	Down	0.031146212	0.083998887
Q9UI26	IPO11	Importin-11	Homo sapiens	112.53527	0.000250438	52.57855	22	22	18.33143	17.64439667	0.687033333	1.609969473	Up	0.031184736	0.084058168
P98179	RBM3	RNA-binding protein 3	Homo sapiens	17.17037	0.001046901	41.32294	2	2	15.95795	17.08524667	-1.127296667	0.4577727	Down	0.031312426	0.084357603
Q9NY97	B3GNT2	N-acetyllactosaminide beta-1,3-N-acetylglucosaminyltransferase 2	Homo sapiens	46.02199	0.000250438	50.731346	3	3	16.4537	17.28399667	-0.830296667	0.562413579	Down	0.031334254	0.084371671
P61163	ACTR1A	Alpha-centractin	Homo sapiens	42.61374	0.000250438	48.731266	15	15	23.15809667	21.81092	1.347176667	2.544137539	Up	0.031367632	0.084416812
P51790	CLCN3	H(+)/Cl(-) exchange transporter 3	Homo sapiens	90.96624	0.000670841	44.878975	1	1	15.59263	16.63453667	-1.041906667	0.485685168	Down	0.031524003	0.084792725
P00750	PLAT	Tissue-type plasminogen activator	Homo sapiens	62.91705	0.000250438	55.4686	19	19	17.67072333	20.72885	-3.058126667	0.120063816	Down	0.03154393	0.084799272
O60503	ADCY9	Adenylate cyclase type 9	Homo sapiens	150.70074	0.000250438	48.980705	5	5	16.04237667	17.52	-1.477623333	0.359079866	Down	0.031559816	0.084799272
P0DOX2	NA	Immunoglobulin alpha-2 heavy chain	Homo sapiens	48.93417	0.000250438	49.041904	7	1	18.45988667	19.69550667	-1.23562	0.424659962	Down	0.031591485	0.0848395
Q8TBF2	PRXL2B	Prostamide/prostaglandin F synthase	Homo sapiens	21.22254	0.000250438	45.59024	4	4	20.0274	18.49056333	1.536836667	2.901575898	Up	0.031672933	0.085013297
O43414	ERI3	ERI1 exoribonuclease 3	Homo sapiens	37.23821	0.000670841	43.744816	4	4	18.91378	18.07065333	0.843126667	1.793933817	Up	0.031764251	0.085213389
Q9C0J8	WDR33	pre-mRNA 3' end processing protein WDR33	Homo sapiens	145.89112	0.000250438	48.1886	6	6	16.99456	15.10654667	1.888013333	3.701251919	Up	0.031813188	0.085299636
P43686	PSMC4	26S proteasome regulatory subunit 6B	Homo sapiens	47.36625	0.000250438	55.473793	34	34	21.94449	20.31096	1.63353	3.102712453	Up	0.031872373	0.085307952
Q86XA0	METTL23	Histone-arginine methyltransferase METTL23	Homo sapiens	21.4689	0.003345798	32.337673	1	1	15.00617667	10.9898	4.016376667	16.1826578	Up	0.03188108	0.085307952
Q14974	KPNB1	Importin subunit beta-1	Homo sapiens	97.17018	0.000250438	51.130222	44	44	22.88871333	22.46718667	0.421526667	1.339344105	Up	0.03189723	0.085307952
P36383	GJC1	Gap junction gamma-1 protein	Homo sapiens	45.46993	0.001197844	40.198494	1	1	15.60487667	17.75098	-2.146103333	0.225921999	Down	0.031897777	0.085307952
P52294	KPNA1	Importin subunit alpha-5	Homo sapiens	60.22176	0.000250438	48.120182	18	9	21.35540333	19.95643333	1.39897	2.637132391	Up	0.031916263	0.085307952
P34913	EPHX2	Bifunctional epoxide hydrolase 2	Homo sapiens	62.61574	0.000670841	43.032642	2	2	19.55624667	17.62420333	1.932043333	3.815952818	Up	0.031917027	0.085307952
Q14738	PPP2R5D	Serine/threonine-protein phosphatase 2A 56 kDa regulatory subunit delta isoform	Homo sapiens	69.99178	0.000250438	48.758312	18	12	19.80879333	19.14330667	0.665486667	1.586103226	Up	0.031990498	0.085459368
Q16832	DDR2	Discoidin domain-containing receptor 2	Homo sapiens	96.73627	0.000250438	49.06815	18	17	19.07691333	19.94337333	-0.86646	0.548491056	Down	0.032032095	0.085503719
Q92621	NUP205	Nuclear pore complex protein Nup205	Homo sapiens	227.92151	0.000250438	50.57388	27	27	19.81278	19.11720667	0.695573333	1.619527913	Up	0.032040756	0.085503719
Q14019	COTL1	Coactosin-like protein	Homo sapiens	15.94498	0.000487686	45.30398	9	9	19.64317667	21.78043	-2.137253333	0.227312144	Down	0.03209675	0.085608183
Q9H1E3	NUCKS1	Nuclear ubiquitous casein and cyclin-dependent kinase substrate 1	Homo sapiens	27.29638	0.000670841	43.812927	1	1	17.10683667	18.44267667	-1.33584	0.396161339	Down	0.032121514	0.085616999
Q9NR19	ACSS2	Acetyl-coenzyme A synthetase, cytoplasmic	Homo sapiens	78.57963	0.000250438	49.52535	15	15	19.44818667	18.08820333	1.359983333	2.566822142	Up	0.032133757	0.085616999
O15143	ARPC1B	Actin-related protein 2/3 complex subunit 1B	Homo sapiens	40.94978	0.000250438	48.972706	24	22	21.21560333	21.90705	-0.691446667	0.619232601	Down	0.03218029	0.085696046
O94855	SEC24D	Protein transport protein Sec24D	Homo sapiens	113.0097	0.000250438	49.579517	33	33	21.64107	20.88524333	0.755826667	1.688598885	Up	0.032213795	0.085740331
Q15036	SNX17	Sorting nexin-17	Homo sapiens	52.90123	0.000250438	48.97434	17	17	19.94295	19.30063333	0.642316667	1.56083352	Up	0.032247026	0.08575597
Q9H583	HEATR1	HEAT repeat-containing protein 1	Homo sapiens	242.37023	0.000250438	54.825405	42	42	18.47681	16.95822667	1.518583333	2.865095709	Up	0.032253426	0.08575597
Q6UWH4	GASK1B	Golgi-associated kinase 1B	Homo sapiens	57.55218	0.000250438	53.639587	9	9	16.41501	18.11895333	-1.703943333	0.306945977	Down	0.032314761	0.085831248
O95967	EFEMP2	EGF-containing fibulin-like extracellular matrix protein 2	Homo sapiens	49.40547	0.000250438	49.74242	19	19	19.48105667	23.32009667	-3.83904	0.069876928	Down	0.032315524	0.085831248
P18124	RPL7	Large ribosomal subunit protein uL30	Homo sapiens	29.22577	0.000250438	48.256268	23	23	24.41340667	23.47129667	0.94211	1.921336217	Up	0.032334396	0.085836503
Q96JH7	VCPIP1	Deubiquitinating protein VCPIP1	Homo sapiens	134.32052	0	56.450893	13	13	17.83450333	16.49528	1.339223333	2.530150729	Up	0.0323519	0.085838122
Q12882	DPYD	Dihydropyrimidine dehydrogenase [NADP(+)]	Homo sapiens	111.40142	0.000250438	49.4211	19	19	19.65789333	18.97258333	0.68531	1.608047475	Up	0.032419642	0.085972964
Q9H0H0	INTS2	Integrator complex subunit 2	Homo sapiens	134.3233	0.000250438	51.8622	18	18	18.26676333	16.37587333	1.89089	3.708639405	Up	0.03248325	0.086087238
Q15916	ZBTB6	Zinc finger and BTB domain-containing protein 6	Homo sapiens	48.23575	0.000885936	42.70974	1	1	22.04832333	20.96995333	1.07837	2.111648929	Up	0.032502889	0.086087238
Q15904	ATP6AP1	V-type proton ATPase subunit S1	Homo sapiens	52.02581	0.000670841	44.241272	8	8	18.01263	19.33833	-1.3257	0.398955572	Down	0.032513562	0.086087238
Q14728	MFSD10	Major facilitator superfamily domain-containing protein 10	Homo sapiens	48.33915	0.000670841	43.068	1	1	19.30134333	18.38035333	0.92099	1.893414138	Up	0.032562595	0.086172159
Q07955	SRSF1	Serine/arginine-rich splicing factor 1	Homo sapiens	27.74457	0.000250438	50.075043	17	16	22.43943	19.79271	2.64672	6.262418834	Up	0.032580113	0.086173637
Q6ZMP0	THSD4	Thrombospondin type-1 domain-containing protein 4	Homo sapiens	112.45004	0.000250438	45.50029	16	16	16.90223	19.09371333	-2.191483333	0.218926222	Down	0.032716724	0.086475165
Q5GLZ8	HERC4	Probable E3 ubiquitin-protein ligase HERC4	Homo sapiens	118.56291	0.000250438	51.284832	41	41	22.20768	20.98453667	1.223143333	2.334548132	Up	0.032728152	0.086475165
P17706	PTPN2	Tyrosine-protein phosphatase non-receptor type 2	Homo sapiens	48.47327	0.000250438	49.255844	8	8	18.74237333	16.83344667	1.908926667	3.7552961	Up	0.032773152	0.086549056
Q9BY67	CADM1	Cell adhesion molecule 1	Homo sapiens	48.50909	0.000250438	47.203125	4	4	17.22868333	18.9545	-1.725816667	0.302327335	Down	0.032824588	0.08663986
Q8NE71	ABCF1	ATP-binding cassette sub-family F member 1	Homo sapiens	95.92574	0.000250438	48.600227	25	25	21.32283	19.64276333	1.680066667	3.204427583	Up	0.032870581	0.086716211
Q01433	AMPD2	AMP deaminase 2	Homo sapiens	94.89012	0.000250438	49.715694	27	27	20.63787667	20.27388	0.363996667	1.286986274	Up	0.032910319	0.086775989
P08243	ASNS	Asparagine synthetase [glutamine-hydrolyzing]	Homo sapiens	64.36992	0.000250438	52.609444	28	28	20.52810667	19.1109	1.417206667	2.670679155	Up	0.032932848	0.086790353
Q8NE00	TMEM104	Transmembrane protein 104	Homo sapiens	55.67898	0.000250438	47.0025	4	4	17.50603333	18.64182333	-1.13579	0.45508565	Down	0.03298756	0.086889472
Q8IVF7	FMNL3	Formin-like protein 3	Homo sapiens	117.21282	0.000250438	55.53378	12	12	17.55037667	18.81539	-1.265013333	0.416095522	Down	0.033031018	0.086958863
Q96MX0	CMTM3	CKLF-like MARVEL transmembrane domain-containing protein 3	Homo sapiens	19.71357	0.001046901	41.389793	3	3	16.87684667	18.06123333	-1.184386667	0.44001156	Down	0.033199086	0.087356062
P48163	ME1	NADP-dependent malic enzyme	Homo sapiens	64.14963	0.000250438	52.904427	19	19	19.71843333	20.95395333	-1.23552	0.424689398	Down	0.033267981	0.087485634
Q9UIW2	PLXNA1	Plexin-A1	Homo sapiens	211.06705	0.000250438	50.363716	57	43	19.03521333	20.83893667	-1.803723333	0.286434399	Down	0.033282765	0.087485634
P50416	CPT1A	Carnitine O-palmitoyltransferase 1, liver isoform	Homo sapiens	88.36763	0.001394422	35.446606	1	1	17.71595333	16.74261333	0.97334	1.963380783	Up	0.03332736	0.087557558
P41214	EIF2D	Eukaryotic translation initiation factor 2D	Homo sapiens	64.70646	0.000250438	51.77567	11	11	18.11955	17.19505	0.9245	1.898026322	Up	0.033367133	0.087581582
O60716	CTNND1	Catenin delta-1	Homo sapiens	108.17002	0.000250438	52.717888	39	39	21.69513667	22.48274333	-0.787606667	0.579304322	Down	0.033375464	0.087581582
Q147X3	NAA30	N-alpha-acetyltransferase 30	Homo sapiens	39.31952	0.000250438	48.60005	5	5	18.60612333	17.66891	0.937213333	1.914826043	Up	0.033388216	0.087581582
O95832	CLDN1	Claudin-1	Homo sapiens	22.74383	0.001046901	40.927696	3	3	17.19933667	19.90561667	-2.70628	0.153224617	Down	0.033479896	0.087720794
Q05193	DNM1	Dynamin-1	Homo sapiens	97.40825	0.000250438	51.057198	17	14	19.28019667	18.67671	0.603486667	1.51938414	Up	0.033500694	0.087720794
P35030	PRSS3	Trypsin-3	Homo sapiens	32.52883	0.000250438	46.888466	2	2	21.23775	22.76640667	-1.528656667	0.346599946	Down	0.033509261	0.087720794
P01024	C3	Complement C3	Homo sapiens	187.14806	0.000250438	54.477562	116	115	23.86427667	28.61369	-4.749413333	0.037177838	Down	0.033510345	0.087720794
Q92616	GCN1	Stalled ribosome sensor GCN1	Homo sapiens	292.71014	0.000250438	55.57207	148	148	21.83884	20.31464	1.5242	2.876271774	Up	0.033553741	0.087789165
Q9Y5P6	GMPPB	Mannose-1-phosphate guanyltransferase beta	Homo sapiens	39.8344	0.000250438	46.418076	13	13	21.61927333	20.15638667	1.462886667	2.756593749	Up	0.033578713	0.087809285
Q96KN1	LRATD2	Protein LRATD2	Homo sapiens	34.47427	0.000250438	47.077393	4	4	17.2331	18.23	-0.9969	0.501075533	Down	0.033646988	0.087942564
Q8IZ07	ANKRD13A	Ankyrin repeat domain-containing protein 13A	Homo sapiens	67.61907	0.000250438	52.541073	12	11	17.33955	17.87787333	-0.538323333	0.688570685	Down	0.033767061	0.088209055
O00767	SCD	Stearoyl-CoA desaturase	Homo sapiens	41.52267	0.000250438	45.672054	1	1	19.28076	18.33084333	0.949916667	1.931761072	Up	0.033809561	0.088209055
Q9BXJ9	NAA15	N-alpha-acetyltransferase 15, NatA auxiliary subunit	Homo sapiens	101.27244	0.000250438	50.140533	48	39	21.87449667	20.28704333	1.587453333	3.005184015	Up	0.033815244	0.088209055
O14647	CHD2	Chromodomain-helicase-DNA-binding protein 2	Homo sapiens	211.34351	0.000250438	53.64779	20	14	18.44525	16.53883	1.90642	3.748776979	Up	0.03381839	0.088209055
Q96G21	IMP4	U3 small nucleolar ribonucleoprotein protein IMP4	Homo sapiens	33.75655	0.000487686	44.94712	8	8	18.54785667	16.44871333	2.099143333	4.284548946	Up	0.033861491	0.08827616
P20042	EIF2S2	Eukaryotic translation initiation factor 2 subunit 2	Homo sapiens	38.3884	0.000250438	50.632195	20	20	20.28257	19.11140333	1.171166667	2.251937311	Up	0.033886769	0.088296754
P02745	C1QA	Complement C1q subcomponent subunit A	Homo sapiens	26.01656	0.000670841	42.97089	3	3	16.56863333	18.63838333	-2.06975	0.238200773	Down	0.03397105	0.088470993
Q13546	RIPK1	Receptor-interacting serine/threonine-protein kinase 1	Homo sapiens	75.93085	0.000250438	53.853676	10	10	17.99043	17.03505667	0.955373333	1.939081355	Up	0.034104131	0.088770876
Q9HA64	FN3KRP	Ketosamine-3-kinase	Homo sapiens	34.41224	0.000250438	48.050087	9	9	18.53957333	17.47019667	1.069376667	2.098526478	Up	0.034121142	0.088770876
P61421	ATP6V0D1	V-type proton ATPase subunit d 1	Homo sapiens	40.32909	0.000487686	44.98265	8	8	20.18918	20.98914667	-0.799966667	0.574362448	Down	0.034141127	0.088777413
Q12800	TFCP2	Alpha-globin transcription factor CP2	Homo sapiens	57.25566	0.000250438	46.744926	4	4	17.96533667	17.37627333	0.589063333	1.504269786	Up	0.034206464	0.088901813
Q01130	SRSF2	Serine/arginine-rich splicing factor 2	Homo sapiens	25.47635	0.000250438	53.684273	9	7	22.10841	19.10621667	3.002193333	8.012171672	Up	0.034241119	0.088946384
Q9Y265	RUVBL1	RuvB-like 1	Homo sapiens	50.228	0.000250438	49.231636	19	19	21.52007	20.76452333	0.755546667	1.688271192	Up	0.034279359	0.089000215
Q9UK55	SERPINA10	Protein Z-dependent protease inhibitor	Homo sapiens	50.70695	0.000487686	45.1079	2	2	19.4025	18.5956	0.8069	1.749448263	Up	0.034318557	0.089014877
Q12913	PTPRJ	Receptor-type tyrosine-protein phosphatase eta	Homo sapiens	145.94149	0	58.50228	11	11	15.99962667	17.35046333	-1.350836667	0.392064612	Down	0.034348764	0.089014877
Q86UV5	USP48	Ubiquitin carboxyl-terminal hydrolase 48	Homo sapiens	119.03227	0.000250438	48.183186	12	12	16.80695333	15.16499667	1.641956667	3.120888179	Up	0.034362888	0.089014877
P62877	RBX1	E3 ubiquitin-protein ligase RBX1	Homo sapiens	12.27395	0.000250438	49.46531	4	4	19.42084667	17.97896	1.441886667	2.716759141	Up	0.034371252	0.089014877
Q86UW9	DTX2	Probable E3 ubiquitin-protein ligase DTX2	Homo sapiens	67.24625	0.000250438	46.465466	2	2	15.05327667	16.47203	-1.418753333	0.374035385	Down	0.034376001	0.089014877
Q9Y4A5	TRRAP	Transformation/transcription domain-associated protein	Homo sapiens	437.60028	0.000250438	52.70363	17	17	16.52346	15.86427	0.65919	1.579195737	Up	0.034400967	0.089014877
Q9UNN8	PROCR	Endothelial protein C receptor	Homo sapiens	26.67143	0.000250438	50.02834	4	4	17.31046333	19.90444333	-2.59398	0.165628173	Down	0.034416228	0.089014877
P05023	ATP1A1	Sodium/potassium-transporting ATPase subunit alpha-1	Homo sapiens	112.89609	0.000250438	50.635563	38	35	21.25717333	23.19981667	-1.942643333	0.260139371	Down	0.034425159	0.089014877
Q13555	CAMK2G	Calcium/calmodulin-dependent protein kinase type II subunit gamma	Homo sapiens	62.6072	0.000250438	51.470318	11	8	18.41484	17.83674	0.5781	1.492881858	Up	0.034516518	0.08920571
P42226	STAT6	Signal transducer and activator of transcription 6	Homo sapiens	94.13507	0.000250438	49.76557	18	18	18.76902333	17.69460333	1.07442	2.105875286	Up	0.034558056	0.089267657
Q15287	RNPS1	RNA-binding protein with serine-rich domain 1	Homo sapiens	34.20824	0.000250438	46.946953	6	6	19.59786667	17.03879	2.559076667	5.893303913	Up	0.034581532	0.089282908
Q96S52	PIGS	GPI transamidase component PIG-S	Homo sapiens	61.65618	0.000250438	49.84039	1	1	16.76638333	15.15229667	1.614086667	3.061177427	Up	0.03473515	0.089633975
Q9HBL0	TNS1	Tensin-1	Homo sapiens	197.02259	0.000250438	50.962566	29	29	19.80716	18.90841	0.89875	1.86444986	Up	0.034817089	0.089799811
Q9H2A2	ALDH8A1	2-aminomuconic semialdehyde dehydrogenase	Homo sapiens	53.40139	0.000670841	44.79685	7	7	19.37577333	16.80305333	2.57272	5.94930029	Up	0.034838867	0.089810393
P00439	PAH	Phenylalanine-4-hydroxylase	Homo sapiens	51.86209	0.001046901	41.603493	4	3	15.56906667	14.91047	0.658596667	1.578546398	Up	0.034860882	0.089821573
Q9H5V8	CDCP1	CUB domain-containing protein 1	Homo sapiens	92.93173	0.000250438	51.919487	29	29	18.51297333	21.30394333	-2.79097	0.144488843	Down	0.034923013	0.08993144
Q8N5I2	ARRDC1	Arrestin domain-containing protein 1	Homo sapiens	45.98141	0.000250438	52.802956	8	8	17.65781	19.26424333	-1.606433333	0.32840925	Down	0.034938922	0.08993144
Q92793	CREBBP	CREB-binding protein	Homo sapiens	265.35087	0.001197844	36.108826	1	1	13.43727333	10.9898	2.447473333	5.454599733	Up	0.034964664	0.08995213
Q9UI10	EIF2B4	Translation initiation factor eIF2B subunit delta	Homo sapiens	57.55723	0.000250438	48.99722	15	15	19.25045	18.41896333	0.831486667	1.779518174	Up	0.035005257	0.089968191
P07602	PSAP	Prosaposin	Homo sapiens	58.11264	0.000250438	49.433258	22	22	17.6449	20.44673667	-2.801836667	0.143404613	Down	0.035035317	0.089968191
P57764	GSDMD	Gasdermin-D	Homo sapiens	52.80104	0.000250438	51.266525	8	8	18.46710333	17.17628333	1.29082	2.446670801	Up	0.035038811	0.089968191
Q86TV6	TTC7B	Tetratricopeptide repeat protein 7B	Homo sapiens	94.17921	0.001046901	41.888386	11	11	17.15405667	17.94581333	-0.791756667	0.577640312	Down	0.035041734	0.089968191
Q9H1I8	ASCC2	Activating signal cointegrator 1 complex subunit 2	Homo sapiens	86.36035	0.000250438	53.506805	17	17	18.82499	17.78313	1.04186	2.058880362	Up	0.035089893	0.090046337
P35858	IGFALS	Insulin-like growth factor-binding protein complex acid labile subunit	Homo sapiens	66.035	0.000670841	44.787014	3	3	21.84766667	20.38696667	1.4607	2.752418794	Up	0.03516496	0.090091567
Q12841	FSTL1	Follistatin-related protein 1	Homo sapiens	34.98551	0.000250438	52.848434	18	18	18.83779667	22.04089667	-3.2031	0.108585246	Down	0.035168865	0.090091567
Q96DX4	RSPRY1	RING finger and SPRY domain-containing protein 1	Homo sapiens	64.18021	0.000250438	48.438354	7	7	17.41991	18.24175	-0.82184	0.565719968	Down	0.035187841	0.090091567
P20936	RASA1	Ras GTPase-activating protein 1	Homo sapiens	116.40324	0.000250438	50.809196	27	27	19.57853667	18.90382333	0.674713333	1.596279557	Up	0.035198774	0.090091567
Q13464	ROCK1	Rho-associated protein kinase 1	Homo sapiens	158.17467	0.000250438	49.382084	45	38	19.55954667	18.87801667	0.68153	1.60383975	Up	0.035216263	0.090091567
Q9H1Z4	WDR13	WD repeat-containing protein 13	Homo sapiens	53.71505	0.000250438	51.642273	8	8	20.14701333	19.05267333	1.09434	2.135153809	Up	0.035225979	0.090091567
O00203	AP3B1	AP-3 complex subunit beta-1	Homo sapiens	121.32017	0.000250438	52.503757	39	27	21.12212	19.96696333	1.155156667	2.227085069	Up	0.035231636	0.090091567
P50452	SERPINB8	Serpin B8	Homo sapiens	42.76692	0.000250438	52.98877	14	11	19.31747	20.02233667	-0.704866667	0.613499185	Down	0.035283493	0.090140613
Q9UJ72	ANXA10	Annexin A10	Homo sapiens	37.27762	0.000250438	48.65919	1	1	17.12767	17.76922667	-0.641556667	0.641020914	Down	0.035286298	0.090140613
P61812	TGFB2	Transforming growth factor beta-2 proprotein	Homo sapiens	47.74781	0.000250438	47.75275	7	7	16.98626333	18.66111	-1.674846667	0.313199396	Down	0.03533513	0.090188924
Q9C0C9	UBE2O	(E3-independent) E2 ubiquitin-conjugating enzyme	Homo sapiens	141.29345	0.000250438	52.580956	31	31	19.09117667	18.38643667	0.70474	1.629850909	Up	0.035375577	0.090188924
Q14990	ODF1	Outer dense fiber protein 1	Homo sapiens	28.3661	0.001197844	39.221302	1	1	15.62720333	17.12476333	-1.49756	0.354151854	Down	0.035375966	0.090188924
Q9UP95	SLC12A4	Solute carrier family 12 member 4	Homo sapiens	120.64988	0.000250438	49.816505	22	12	19.23345333	20.11574667	-0.882293333	0.542504371	Down	0.035376211	0.090188924
Q9Y3I1	FBXO7	F-box only protein 7	Homo sapiens	58.5028	0.000250438	46.701572	7	7	18.84638667	17.54421	1.302176667	2.46600661	Up	0.035472669	0.090389483
O00468	AGRN	Agrin	Homo sapiens	217.31953	0.000250438	51.453167	69	69	18.88012	24.50050667	-5.620386667	0.020328018	Down	0.035514312	0.090450234
P61221	ABCE1	ATP-binding cassette sub-family E member 1	Homo sapiens	67.31433	0.000250438	50.36627	32	32	20.32317333	19.43596333	0.88721	1.849595765	Up	0.035579746	0.090571488
P27635	RPL10	Large ribosomal subunit protein uL16	Homo sapiens	24.57686	0.000250438	50.66495	15	8	23.02485667	21.98286	1.041996667	2.059075409	Up	0.035648764	0.090701738
Q07866	KLC1	Kinesin light chain 1	Homo sapiens	65.30951	0	55.766	28	18	20.26523667	19.79479333	0.470443333	1.385535171	Up	0.035698074	0.090757191
P41240	CSK	Tyrosine-protein kinase CSK	Homo sapiens	50.70434	0.000250438	49.277252	21	20	19.65199	18.49887333	1.153116667	2.223938151	Up	0.035706283	0.090757191
[truncated: 3,082 more rows]
